# Supplementary material for: The Locare workflow: representing neuroscience data locations as geometric objects in 3D brain atlases
Source: Front Neuroinform. 2024 Feb 9;18:1284107. doi: 10.3389/fninf.2024.1284107 (PMC10884250; doi:10.3389/fninf.2024.1284107)
Supplement: Supplementary file 1 [file Table_1.xlsx]

## Sheet: Mouse 10.07.23
Dataset title	Documentation category	Documentation type	Digital Object Identifier	How to cite
3D imaging of the vascular system of the mouse brain. (v1)	Semantic	terms without reference to atlas	https://doi.org/10.25493/3248-7V	Erlebach, E., Weber, B., & Efremov, V. (2018). 3D imaging of the vascular system of the mouse brain. [Data set]. Human Brain Project Neuroinformatics Platform.
3D reconstruction and measurement of individual thalamocortical projection neuron axons of somatosensory and visual thalamic nuclei (v1)	Images	brain section images and illustrations	https://doi.org/10.25493/AWS5-MZG	García-Amado, M., Porrero, C., Rubio, M., Evangelio, M., & Clascá, F. (2020). 3D reconstruction and measurement of individual thalamocortical projection neuron axons of somatosensory and visual thalamic nuclei [Data set]. Human Brain Project Neuroinformatics Platform.
3D reconstruction of the vascular system of the mouse brain. (v1)	Semantic	terms without reference to atlas	https://doi.org/10.25493/47H2-1HR	Erlebach, E., Efremov, V., & Weber, B. (2018). 3D reconstruction of the vascular system of the mouse brain. [Data set]. Human Brain Project Neuroinformatics Platform.
3D reconstructions of mouse striatal and cerebellar neurons (v1)	Semantic	terms without reference to atlas	https://doi.org/10.25493/5DPT-P6V	Muñoz, A., Sánchez-Ponce, D., Blazquez-Llorca, L., & DeFelipe, J. (2020). 3D reconstructions of mouse striatal and cerebellar neurons [Data set]. EBRAINS.
3D reconstructions of pyramidal cells in mouse hippocampal CA1 region (v1)	Semantic	terms without reference to atlas	https://doi.org/10.25493/KN7Q-0MG	DeFelipe, J., Benavides-Piccione, R., Fernaud, I., Kastanauskaite, A., Regalado, M., Gonzalez-Tapia, S., Leon, G., Cano, D., & Rojo, C. (2019). 3D reconstructions of pyramidal cells in mouse hippocampal CA1 region [Data set]. Human Brain Project Neuroinformatics Platform.
3D reconstructions of pyramidal neurons from the mouse cortex (v1)	Semantic	terms without reference to atlas	https://doi.org/10.25493/J3XM-1F8	DeFelipe, J., Benavides-Piccione, R., Fernaud, I., Kastanauskaite, A., Regalado, M., Gonzalez-Tapia, S., Leon, G., Cano, D., & Rojo, C. (2019). 3D reconstructions of pyramidal neurons from the mouse cortex [Data set]. Human Brain Project Neuroinformatics Platform.
Accelerated clearing and molecular labeling of large tissue samples using magnetohydrodynamic force (v1)	Semantic	terms without reference to atlas	https://doi.org/10.25493/N7XE-6NZ	Dwyer, J., Ramirez, M. D., Katz, P. S., Karlstrom, R., & Bergan, J. (2022). Accelerated clearing and molecular labeling of large tissue samples using magnetohydrodynamic force (v1) [Data set]. EBRAINS.
Action potential dependent sIPSCs - from juvenile (P21-30) C57BI6/J male mice (v1)	Semantic	terms without reference to atlas	https://doi.org/10.25493/H57G-ZK5	Cherubini, E., Marchetti, C., & Marinelli, S. (2018). Action potential dependent sIPSCs - from juvenile (P21-30) C57Bl6/J male mice [Data set]. Human Brain Project Neuroinformatics Platform.
Activity-dependent changes of spine proteomes (v1)	Semantic	terms without reference to atlas	https://doi.org/10.25493/JZS5-BC5	Pizzarelli, R., & Marinelli, S. (2019). Activity-dependent changes of spine proteomes [Data set]. Human Brain Project Neuroinformatics Platform.
Afferents of the perirhinal cortex (PRH) in mice (v1)	Images	brain section image series	https://doi.org/10.25493/GA16-M2P	Schlegel, U., Hvoslef-Eide, M., Lensjø, K., & Fyhn, M. (2019). Afferents of the perirhinal cortex (PRH) in mice [Data set]. Human Brain Project Neuroinformatics Platform.
All-viral tracing of monosynaptic inputs to single birthdate-defined neurons in the intact brain (v1)	Semantic	terms without reference to atlas	https://doi.org/10.25493/PH62-JRD	Jacobsen, R. I., Nair, R., Obenhaus, H., Donato, F., Slettmoen, T., Moser, M.-B., & Moser, E. (2023). All-viral tracing of monosynaptic inputs to single birthdate-defined neurons in the intact brain (v1) [Data set]. EBRAINS.
AMPA receptor subunit distribution in the hippocampus of C57BL/J6 mice (v1)	POIs	stereotaxic coordinates	https://doi.org/10.25493/KZNA-Y0S	Jevtic, M., & Shigemoto, R. (2020). AMPA receptor subunit distribution in the hippocampus of C57BL/J6 mice [Data set]. EBRAINS.
An optogenetic probe for the specific manipulation of newly potentiated dendritic spines (v1)	Semantic	terms without reference to atlas	https://doi.org/10.25493/5B62-88V	Mainardi, M., Jacob, A., Faraone, A., Gobbo, F., Zentilin, L., & Cattaneo, A. (2020). An optogenetic probe for the specific manipulation of newly potentiated dendritic spines [Data set]. EBRAINS.
Arc expression in resting state (v1)	Images	image volume	https://doi.org/10.25493/MDRW-SWQ	Pavone, F., & Silvestri, L. (2018). Arc expression in resting state [Data set]. Human Brain Project Neuroinformatics Platform.
Behavior of mice on the AirTrack floating plus-maze (v1)	Semantic	terms without reference to atlas	https://doi.org/10.25493/8H4F-0DH	Dominiak, S. E., Nashaat, M. A., Sehara, K., Oraby, H., Colomb, J., Larkum, M. E., & Sachdev, R. (2020). Behavior of mice on the AirTrack floating plus-maze [Data set]. EBRAINS.
Blood flow simulations in realistic microvascular networks of the mouse cortex (v1)	Semantic	terms without reference to atlas	https://doi.org/10.25493/EMNM-B7S	Schmid, F., Jenny, P., & Weber, B. (2020). Blood flow simulations in realistic microvascular networks of the mouse cortex [Data set]. EBRAINS.
Brain-wide distribution of glutamate type 1 transporter protein (GLT1) (v1)	Images	brain section image series	https://doi.org/10.25493/Y147-2CE	Holmseth, S., Scott, H., Real, K., Lehre, K., Leergaard, T. B., Bjaalie, J. G., & Danbolt, N. (2018). Brain-wide distribution of glutamate type 1 transporter protein (GLT1) [Data set]. Human Brain Project Neuroinformatics Platform.
Brain-wide synaptic inputs to aromatase-expressing neurons in the medial amygdala (v1)	Images	brain section image series	https://doi.org/10.25493/F2SE-HAS	Dwyer, J., Kelly, D. A., & Bergan, J. (2022). Brain-wide synaptic inputs to aromatase-expressing neurons in the medial amygdala (v1) [Data set]. EBRAINS.
Brainwide distribution and variance of amyloid-beta deposits in tg-ArcSwe mice (v1)	Images	brain section image series	https://doi.org/10.25493/G6CQ-D4D	Lillehaug, S., Syverstad, G., Nilsson, L., Bjaalie, J. G., Leergaard, T. B., & Torp, R. (2018). Brainwide distribution and variance of amyloid-beta deposits in tg-ArcSwe mice [Data set]. Human Brain Project Neuroinformatics Platform.
Ca2+/calmodulin-dependent protein kinase II tetracycline-transactivator expression: coronal sections (case 317.8) (v1)	Images	brain section image series	https://doi.org/10.25493/W97C-01R	Odeh, F., Leergaard, T. B., Boy, J., Schmidt, T., Riess, O., & Bjaalie, J. G. (2018). Ca2+/calmodulin-dependent protein kinase II tetracycline-transactivator expression: coronal sections (case 317.8) [Data set]. Human Brain Project Neuroinformatics Platform.
Cell density and distribution in the somatosensory cortex of the mouse brain (v1)	Semantic	terms without reference to atlas	https://doi.org/10.25493/4HFC-6ZX	Alonso-Nanclares, L., Alvarez, C., Cano, D., Anton, A., Muñoz, A., Fernaud, I., Garcia, A., & Tapia, S. (2018). Cell density and distribution in the somatosensory cortex of the mouse brain [Data set]. Human Brain Project Neuroinformatics Platform.
Characterization of prefrontal cortex responses to cerebellar nuclei stimulation in vivo (v1)	POIs	stereotaxic coordinates	https://doi.org/10.25493/WEJK-XVH	Montagna, I., & Mapelli, L. (2020). Characterization of prefrontal cortex responses to cerebellar nuclei stimulation in vivo [Data set]. EBRAINS.
Characterization of spatial distribution of activity in cerebellar cortical slices (v1)	Semantic	terms without reference to atlas	https://doi.org/10.25493/1GGF-Y82	Monteverdi, A., & Mapelli, L. (2020). Characterization of spatial distribution of activity in cerebellar cortical slices [Data set]. EBRAINS.
Cholinergic interneurons in the striatum - Single cell patch clamp recordings (v1)	Images	brain section images	https://doi.org/10.25493/VW70-659	Dorst, M., & Nylén, J. F. (2019). Cholinergic interneurons in the striatum - Single cell patch clamp recordings [Data set]. Human Brain Project Neuroinformatics Platform.
Comparability of basal ganglia delineations across different mouse brain atlases (v1)	Semantic	terms with reference to atlases	https://doi.org/10.25493/MWAS-3S6	Bjerke, I. E., Puchades, M., Bjaalie, J. G., & Leergaard, T. B. (2019). Comparability of basal ganglia delineations across different mouse brain atlases [Data set]. Human Brain Project Neuroinformatics Platform.
Comparison of morphological parameters of pyramidal neurons between rodents and humans (v1)	Semantic	terms without reference to atlas	https://doi.org/10.25493/H24F-2ET	Benavides-Piccione, R., Fernaud, I., Kastanauskaite, A., Regalado, M., Tapia-González, S., Leon, G., Garcia, A. I., Cano, D., Rojo, C., & DeFelipe, J. (2020). Comparison of morphological parameters of pyramidal neurons between rodents and humans [Data set]. EBRAINS.
Contextual Drive of Neuronal Responses in Mouse Primary Visual Cortex in the Absence of Feedforward Input (V1)	Semantic	terms without reference to atlas	https://doi.org/10.25493/6GCC-3XH	Kirchberger, L., Mukherjee, S., Self, M. W., & Roelfsema, P. R. (2023). Contextual Drive of Neuronal Responses in Mouse Primary Visual Cortex in the Absence of Feedforward Input (V1) [Data set]. EBRAINS.
Cortical activity features in transgenic mouse models of cognitive deficits (Fragile X Syndrome) (v1)	Semantic	terms without reference to atlas	https://doi.org/10.25493/ANF9-EG3	Sanchez-Vives, M. (2019). Cortical activity features in transgenic mouse models of cognitive deficits (Fragile X Syndrome) [Data set]. Human Brain Project Neuroinformatics Platform.
Cortical activity features in transgenic mouse models of cognitive deficits (Williams Beuren Syndrome) (v1)	Semantic	terms without reference to atlas	https://doi.org/10.25493/DZWT-1T8	Sanchez-Vives, M. (2019). Cortical activity features in transgenic mouse models of cognitive deficits (Williams Beuren Syndrome) [Data set]. Human Brain Project Neuroinformatics Platform.
Cortical recordings of the Fmr1KO mouse model of Fragile X syndrome during slow wave activity (v1)	POIs	stereotaxic coordinates	https://doi.org/10.25493/5VDM-SHH	Castano-Prat, P., & Sanchez-Vives, M. (2018). Cortical recordings of the Fmr1KO mouse model of Fragile X syndrome during slow wave activity [Data set]. Human Brain Project Neuroinformatics Platform.
Database of paired recordings in hippocampal slices (v1)	Semantic	terms without reference to atlas	https://doi.org/10.25493/R867-ND3	Freund, T. F., Káli, S., Schlingloff, D., & Gulyás, A. (2020). Database of paired recordings in hippocampal slices [Data set]. EBRAINS.
Dendritic morphologies of four groups of mouse hippocampal interneurons (v1)	Semantic	terms without reference to atlas	https://doi.org/10.25493/R156-8CA	Bardóczi, Z., Takács, V. T., Major, A., Orosz, Á., Papp, P., Sos, K. E., Mayer, M., Hajós, Z., Szépné Simon, E., Freund, T. F., & Nyiri, G. (2020). Dendritic morphologies of four groups of mouse hippocampal interneurons [Data set]. EBRAINS.
Densities and 3D distribution of synapses using FIB/SEM imaging in the mouse hippocampus and neocortex (v1)	Semantic	terms without reference to atlas	https://doi.org/10.25493/GHBT-SVN	Turegano, M., Santuy, A., Rodriguez, J. R., DeFelipe, J., & Merchan-Perez, A. (2020). Densities and 3D distribution of synapses using FIB/SEM imaging in the mouse hippocampus and neocortex [Data set]. EBRAINS.
Densities and 3D distributions of synapses using FIB/SEM imaging in the mouse hippocampus (CA1) (v1)	Semantic	terms without reference to atlas	https://doi.org/10.25493/JZQ4-4GA	Santuy, A., Rodriguez, R., DeFelipe, J., & Merchan-Perez, A. (2019). Densities and 3D distributions of synapses using FIB/SEM imaging in the mouse hippocampus (CA1) [Data set]. Human Brain Project Neuroinformatics Platform.
Densities and 3D distributions of synapses using FIB/SEM imaging in the mouse neocortex (somatosensory cortex) (v1)	Semantic	terms without reference to atlas	https://doi.org/10.25493/T3VH-K6P	Turegano, M., Rodriguez, R., DeFelipe, J., & Merchan-Perez, A. (2019). Densities and 3D distributions of synapses using FIB/SEM imaging in the mouse neocortex (somatosensory cortex) [Data set]. Human Brain Project Neuroinformatics Platform.
Distribution of dopamine 1 receptor positive neurons in the adolescent female mouse brain (v1)	Images	brain section image series	https://doi.org/10.25493/F3QR-M3S	Cullity, E. R., Bjerke, I. E., Kjelsberg, K., Charan, K. M., Leergaard, T. B., & Kim, J. H. (2021). Distribution of dopamine 1 receptor positive neurons in the adolescent female mouse brain [Data set]. EBRAINS.
Distribution of dopamine 1 receptor positive neurons in the adolescent male mouse brain (v1)	Images	brain section image series	https://doi.org/10.25493/37DN-V7S	Cullity, E. R., Bjerke, I. E., Kjelsberg, K., Charan, K. M., Leergaard, T. B., & Kim, J. H. (2021). Distribution of dopamine 1 receptor positive neurons in the adolescent male mouse brain [Data set]. EBRAINS.
Distribution of dopamine 1 receptor positive neurons in the adult female mouse brain (v1)	Images	brain section image series	https://doi.org/10.25493/5MXR-AW7	Cullity, E. R., Bjerke, I. E., Kjelsberg, K., Leergaard, T. B., & Kim, J. H. (2020). Distribution of dopamine 1 receptor positive neurons in the adult female mouse brain [Data set]. EBRAINS.
Distribution of dopamine 1 receptor positive neurons in the adult male mouse brain (v1)	Images	brain section image series	https://doi.org/10.25493/AVRZ-4JB	Cullity, E. R., Bjerke, I. E., Kjelsberg, K., Leergaard, T. B., & Kim, J. H. (2020). Distribution of dopamine 1 receptor positive neurons in the adult male mouse brain [Data set]. EBRAINS. https://doi.org/10.25493/AVRZ-4JB
Distribution of dopamine 1 receptor positive neurons in the juvenile female mouse brain (v1)	Images	brain section image series	https://doi.org/10.25493/V09E-521	Cullity, E. R., Bjerke, I. E., Kjelsberg, K., Charan, K. M., Leergaard, T. B., & Kim, J. H. (2021). Distribution of dopamine 1 receptor positive neurons in the juvenile female mouse brain [Data set]. EBRAINS.
Distribution of dopamine 1 receptor positive neurons in the juvenile male mouse brain (v1)	Images	brain section image series	https://doi.org/10.25493/TJK8-D7W	Cullity, E. R., Bjerke, I. E., Kjelsberg, K., Charan, K. M., Leergaard, T. B., & Kim, J. H. (2021). Distribution of dopamine 1 receptor positive neurons in the juvenile male mouse brain [Data set]. EBRAINS.
Distribution of dopamine 1 receptor positive neurons in the late adolescent female mouse brain (v1)	Images	brain section image series	https://doi.org/10.25493/31D4-SKG	Cullity, E. R., Bjerke, I. E., Kjelsberg, K., Leergaard, T. B., & Kim, J. H. (2020). Distribution of dopamine 1 receptor positive neurons in the late adolescent female mouse brain [Data set]. EBRAINS.
Distribution of dopamine 1 receptor positive neurons in the late adolescent male mouse brain (v1)	Images	brain section image series	https://doi.org/10.25493/GVFP-10X	Cullity, E. R., Bjerke, I. E., Kjelsberg, K., Leergaard, T. B., & Kim, J. H. (2020). Distribution of dopamine 1 receptor positive neurons in the late adolescent male mouse brain [Data set]. EBRAINS.
Distribution of dopamine 1 receptor positive neurons in the preadolescent female mouse brain (v1)	Images	brain section image series	https://doi.org/10.25493/C3A9-VVM	Cullity, E. R., Bjerke, I. E., Kjelsberg, K., Charan, K. M., Leergaard, T. B., & Kim, J. H. (2021). Distribution of dopamine 1 receptor positive neurons in the preadolescent female mouse brain [Data set]. EBRAINS.
Distribution of dopamine 1 receptor positive neurons in the preadolescent male mouse brain (v1)	Images	brain section image series	https://doi.org/10.25493/AMBF-6CV	Cullity, E. R., Bjerke, I. E., Kjelsberg, K., Charan, K. M., Leergaard, T. B., & Kim, J. H. (2021). Distribution of dopamine 1 receptor positive neurons in the preadolescent male mouse brain [Data set]. EBRAINS.
Distribution of dopamine 2 receptor positive neurons in the adolescent female mouse brain (v1)	Images	brain section image series	https://doi.org/10.25493/1J85-QSK	Cullity, E. R., Bjerke, I. E., Kjelsberg, K., Charan, K. M., Leergaard, T. B., & Kim, J. H. (2021). Distribution of dopamine 2 receptor positive neurons in the adolescent female mouse brain [Data set]. EBRAINS.
Distribution of dopamine 2 receptor positive neurons in the adolescent male mouse brain (v1)	Images	brain section image series	https://doi.org/10.25493/MFF5-KY5	Cullity, E. R., Bjerke, I. E., Kjelsberg, K., Charan, K. M., Leergaard, T. B., & Kim, J. H. (2021). Distribution of dopamine 2 receptor positive neurons in the adolescent male mouse brain [Data set]. EBRAINS.
Distribution of dopamine 2 receptor positive neurons in the adult female mouse brain (v1)	Images	brain section image series	https://doi.org/10.25493/VTD0-D15	Cullity, E. R., Bjerke, I. E., Kjelsberg, K., Leergaard, T. B., & Kim, J. H. (2020). Distribution of dopamine 2 receptor positive neurons in the adult female mouse brain [Data set]. EBRAINS.
Distribution of dopamine 2 receptor positive neurons in the adult male mouse brain (v1)	Images	brain section image series	https://doi.org/10.25493/4DEB-5AJ	Cullity, E. R., Bjerke, I. E., Kjelsberg, K., Leergaard, T. B., & Kim, J. H. (2020). Distribution of dopamine 2 receptor positive neurons in the adult male mouse brain [Data set]. EBRAINS.
Distribution of dopamine 2 receptor positive neurons in the juvenile female mouse brain (v1)	Images	brain section image series	https://doi.org/10.25493/G5VR-63E	Cullity, E. R., Bjerke, I. E., Kjelsberg, K., Charan, K. M., Leergaard, T. B., & Kim, J. H. (2021). Distribution of dopamine 2 receptor positive neurons in the juvenile female mouse brain [Data set]. EBRAINS.
Distribution of dopamine 2 receptor positive neurons in the juvenile male mouse brain (v1)	Images	brain section image series	https://doi.org/10.25493/9DHD-DXZ	Cullity, E. R., Bjerke, I. E., Kjelsberg, K., Charan, K. M., Leergaard, T. B., & Kim, J. H. (2021). Distribution of dopamine 2 receptor positive neurons in the juvenile male mouse brain [Data set]. EBRAINS.
Distribution of dopamine 2 receptor positive neurons in the late adolescent female mouse brain (v1)	Images	brain section image series	https://doi.org/10.25493/JJYX-T5R	Cullity, E. R., Bjerke, I. E., Kjelsberg, K., Leergaard, T. B., & Kim, J. H. (2020). Distribution of dopamine 2 receptor positive neurons in the late adolescent female mouse brain [Data set]. EBRAINS.
Distribution of dopamine 2 receptor positive neurons in the late adolescent male mouse brain (v1)	Images	brain section image series	https://doi.org/10.25493/ANPQ-05J	Cullity, E. R., Bjerke, I. E., Kjelsberg, K., Leergaard, T. B., & Kim, J. H. (2020). Distribution of dopamine 2 receptor positive neurons in the late adolescent male mouse brain [Data set]. EBRAINS.
Distribution of dopamine 2 receptor positive neurons in the preadolescent female mouse brain (v1)	Images	brain section image series	https://doi.org/10.25493/7RY5-XX3	Cullity, E. R., Bjerke, I. E., Kjelsberg, K., Charan, K. M., Leergaard, T. B., & Kim, J. H. (2021). Distribution of dopamine 2 receptor positive neurons in the preadolescent female mouse brain [Data set]. EBRAINS.
Distribution of dopamine 2 receptor positive neurons in the preadolescent male mouse brain (v1)	Images	brain section image series	https://doi.org/10.25493/4G63-GDE	Cullity, E. R., Bjerke, I. E., Kjelsberg, K., Charan, K. M., Leergaard, T. B., & Kim, J. H. (2021). Distribution of dopamine 2 receptor positive neurons in the preadolescent male mouse brain [Data set]. EBRAINS.
Distribution of muscarinic acetylcholine receptors (type 2) in adult male C57Bl/J6 mice (coronal sections) (v1)	Images	brain section image series	https://doi.org/10.25493/MKHD-XBJ	Schlegel, U., Hvoslef-Eide, M., Lensjø, K., & Fyhn, M. (2019). Distribution of muscarinic acetylcholine receptors (type 2) in adult male C57Bl/J6 mice (coronal sections) [Data set]. Human Brain Project Neuroinformatics Platform.
Distribution of parvalbumin-positive interneurons in the normal adult mouse brain (v1)	Images	brain section image series	https://doi.org/10.25493/BXGX-WM4	Laja, A., Bjerke, I. E., Leergaard, T. B., & Witter, M. P. (2020). Distribution of parvalbumin-positive interneurons in the normal adult mouse brain [Data set]. EBRAINS.
E11.5 3D Edge-Aware Refined Atlas Derived from the Allen Developing Mouse Brain Atlas (v1)	Images	image volume	https://doi.org/10.25493/H9A3-GFT	Young, D. M., Weimiao, Y., & Sanders, S. J. (2020). E11.5 3D Edge-Aware Refined Atlas Derived from the Allen Developing Mouse Brain Atlas [Data set]. EBRAINS.
E13.5 3D Edge-Aware Refined Atlas Derived from the Allen Developing Mouse Brain Atlas (v1)	Images	image volume	https://doi.org/10.25493/YP9K-YMW	Young, D. M., Weimiao, Y., & Sanders, S. J. (2020). E13.5 3D Edge-Aware Refined Atlas Derived from the Allen Developing Mouse Brain Atlas [Data set]. EBRAINS.
E15.5 3D Edge-Aware Refined Atlas Derived from the Allen Developing Mouse Brain Atlas (v1)	Images	image volume	https://doi.org/10.25493/EXET-XND	Young, D. M., Weimiao, Y., & Sanders, S. J. (2020). E15.5 3D Edge-Aware Refined Atlas Derived from the Allen Developing Mouse Brain Atlas [Data set]. EBRAINS.
E18.5 3D Edge-Aware Refined Atlas Derived from the Allen Developing Mouse Brain Atlas (v1)	Images	image volume	https://doi.org/10.25493/X4ZT-ARE	Young, D. M., Weimiao, Y., & Sanders, S. J. (2020). E18.5 3D Edge-Aware Refined Atlas Derived from the Allen Developing Mouse Brain Atlas [Data set]. EBRAINS.
EEG and Morris water maze data for Cyclin D2 KO mice and wildtype mice (v1)	POIs	stereotaxic coordinates	https://doi.org/10.25493/A2KP-FKD	Sippel, D., Schwabedal, J., Snyder, J. C., Oyanedel, C. N., Bernas, S. N., Garthe, A., Tröndle, A., Storch, A., Kempermann, & Brandt, M. D. (2020). EEG and Morris water maze data for Cyclin D2 KO mice and wildtype mice [Data set]. EBRAINS.
Efferents of the perirhinal cortex (PRH) in mice (v1)	Images	brain section image series	https://doi.org/10.25493/YGTB-B3S	Schlegel, U., Hvoslef-Eide, M., Lensjø, K., & Fyhn, M. (2019). Efferents of the perirhinal cortex (PRH) in mice [Data set]. Human Brain Project Neuroinformatics Platform.
Electrophysiological recordings of striatal cholinergic interneuron (v1)	Semantic	terms without reference to atlas	https://doi.org/10.25493/3NTS-Q0B	Dorst, M., & Nylén, J. F. (2019). Electrophysiological recordings of striatal cholinergic interneuron [Data set]. Human Brain Project Neuroinformatics Platform.
Electrophysiological recordings of striatal fast-spiking interneurons (v1)	Semantic	terms without reference to atlas	https://doi.org/10.25493/E883-NFA	Kozlov, A. K., & Johansson, Y. (2019). Electrophysiological recordings of striatal fast-spiking interneurons [Data set]. Human Brain Project Neuroinformatics Platform.
Electrophysiological recordings of striatal low threshold-spiking interneuron (v1)	Semantic	terms without reference to atlas	https://doi.org/10.25493/5GE0-6MF	Carannante, I., Tokarska, A., & Nylén, J. F. (2019). Electrophysiological recordings of striatal low threshold-spiking interneuron [Data set]. Human Brain Project Neuroinformatics Platform.
Electrophysiological recordings of striatal projection neurons (v1)	Semantic	terms without reference to atlas	https://doi.org/10.25493/MZE0-BH5	Kozlov, A. K., & Johansson, Y. (2019). Electrophysiological recordings of striatal projection neurons [Data set]. Human Brain Project Neuroinformatics Platform.
Electrophysiology of thalamocortical projection neurons (v1)	POIs	position relative to anatomical landmark	https://doi.org/10.25493/DV47-PV3	Clascá, F., & Casas-Torremocha, D. (2020). Electrophysiology of thalamocortical projection neurons [Data set]. EBRAINS.
Excitability of mouse hippocampal CA1 pyramidal neurons during sustained (500 ms) strong depolarization (v1)	Semantic	terms without reference to atlas	https://doi.org/10.25493/VAV5-BXU	Garad, M., & Leßmann, V. (2022). Excitability of mouse hippocampal CA1 pyramidal neurons during sustained (500 ms) strong depolarization (v1) [Data set]. EBRAINS.
Excitability profile of CA1 pyramidal neurons in APPPS1 Alzheimer disease mice and control littermates (v1)	Semantic	terms without reference to atlas	https://doi.org/10.25493/YJFW-HPY	Salgueiro-Pereira, A. R., & Marie, H. (2020). Excitability profile of CA1 pyramidal neurons in APPPS1 Alzheimer disease mice and control littermates [Data set]. EBRAINS.
Expression profile of the nucleoredoxin-like 2 gene in the mouse brain using a beta-galactosidase knock-in reporter strain (v1)	Images	brain section image series	https://doi.org/10.25493/F10H-VE8	Léveillard, T., Ouechtati, F., Corsi, M., & Blond, F. (2022). Expression profile of the nucleoredoxin-like 2 gene in the mouse brain using a beta-galactosidase knock-in reporter strain (v1) [Data set]. EBRAINS.
Extraction of Parvalbumin positive cells from an Allen mouse brain in situ hybridisation experiment (v1)	POIs	3D atlas coordinates	https://doi.org/10.25493/6DYS-M3W	Yates, S. C., & Puchades, M. (2019). Extraction of Parvalbumin positive cells from an Allen mouse brain in situ hybridisation experiment [Data set]. Human Brain Project Neuroinformatics Platform.
Fluorescence cortical recording of mouse activity after stroke (v1)	POIs	position relative to anatomical landmark	https://doi.org/10.25493/Z9J0-ZZQ	Conti, E., Sacconi, L., Pavone, F., & Allegra Mascaro, A. L. (2019). Fluorescence cortical recording of mouse activity after stroke [Data set]. Human Brain Project Neuroinformatics Platform.
Franklin & Paxinos' “The Mouse Brain in Stereotaxic Coordinates” (3rd edition) spatially registered to the Allen Mouse Common Coordinate Framework (v1)	Images	atlas plates	https://doi.org/10.25493/1BT9-YYD	Bjerke, I. E., Schlegel, U., Puchades, M., Bjaalie, J. G., & Leergaard, T. B. (2019). Franklin & Paxinos' “The Mouse Brain in Stereotaxic Coordinates” (3rd edition) spatially registered to the Allen Mouse Common Coordinate Framework [Data set]. Human Brain Project Neuroinformatics Platform.
Franklin & Paxinos' “The Mouse Brain in Stereotaxic Coordinates” (4th edition) spatially registered to the Allen Mouse Common Coordinate Framework (v1)	Images	atlas plates	https://doi.org/10.25493/WFCZ-FSN	Bjerke, I. E., Schlegel, U., Puchades, M., Bjaalie, J. G., & Leergaard, T. B. (2019). Franklin & Paxinos' “The Mouse Brain in Stereotaxic Coordinates” (4th edition) spatially registered to the Allen Mouse Common Coordinate Framework [Data set]. Human Brain Project Neuroinformatics Platform.
Glutamatergic and GABAergic axon terminals in the hindlimb somatosensory cortex of the mouse (v1)	Semantic	terms without reference to atlas	https://doi.org/10.25493/S2GQ-TAM	Torres-Aparicio, G., & DeFelipe, J. (2019). Glutamatergic and GABAergic axon terminals in the hindlimb somatosensory cortex of the mouse [Data set]. Human Brain Project Neuroinformatics Platform.
Hippocampal image volume derived from Thy1-GFP-M transgenic mouse (v1)	Images	image volume	https://doi.org/10.25493/PMDH-FW1	Pavone, F., & Silvestri, L. (2018). Hippocampal image volume derived from Thy1-GFP-M transgenic mouse [Data set]. Human Brain Project Neuroinformatics Platform.
Immunocytochemical detection of excitatory and inhibitory terminals in the mouse hippocampus (CA1) by confocal microscopy (v1)	Semantic	terms without reference to atlas	https://doi.org/10.25493/1GH6-QFV	Torres-Aparicio, G., & DeFelipe, J. (2019). Immunocytochemical detection of excitatory and inhibitory terminals in the mouse hippocampus (CA1) by confocal microscopy [Data set]. Human Brain Project Neuroinformatics Platform.
Impact of area patterning genes on corticopontine projection topography: Anterograde tracing of corticopontine projections in Nr2f1 conditional knockout mice lacking postmitotic expression of Nr2f1 (v1)	Images	brain section image series	https://doi.org/10.25493/RNK8-CAN	Tocco, C., Ovsthus, M., Bjaalie, J. G., Leergaard, T. B., & Studer, M. (2022). Impact of area patterning genes on corticopontine projection topography: Anterograde tracing of corticopontine projections in Nr2f1 conditional knockout mice lacking postmitotic expression of Nr2f1 (v1) [Data set]. EBRAINS.
Impact of area patterning genes on corticopontine projection topography: Microscopic visualization of genetically controlled yellow fluorescence protein expression in Nr2f1 conditional knockout mice lacking progenitor or postmitotic expression of Nr2f1 (v1)	Images	brain section image series	https://doi.org/10.25493/RYZ4-DB9	Tocco, C., Ovsthus, M., Bjaalie, J. G., Leergaard, T. B., & Studer, M. (2022). Impact of area patterning genes on corticopontine projection topography: Microscopic visualization of genetically controlled yellow fluorescence protein expression in Nr2f1 conditional knockout mice lacking progenitor or postmitotic expression of Nr2f1 (v1) [Data set]. EBRAINS.
Impact of area patterning genes on corticopontine projection topography: Point coordinate data representing spatial distribution of corticopontine projections in Nr2f1 conditional knockout mice and controls (v1)	POIs	3D atlas coordinates	https://doi.org/10.25493/AJVE-B8G	Tocco, C., Ovsthus, M., Van Swieten, M. M. H., Bjaalie, J. G., Leergaard, T. B., & Studer, M. (2022). Impact of area patterning genes on corticopontine projection topography: Point coordinate data representing spatial distribution of corticopontine projections in Nr2f1 conditional knockout mice and controls (v1) [Data set]. EBRAINS.
In vivo characterisation of photostimulation and slow-wave activity (SWA) manipulation (v1)	Semantic	terms without reference to atlas	https://doi.org/10.25493/B388-23Y	Sanchez-Vives, M. (2020). In vivo characterisation of photostimulation and slow-wave activity (SWA) manipulation [Data set]. EBRAINS.
Input architecture of cortical calbindin-D28K interneurons: dendritic synaptome (v1)	Semantic	terms without reference to atlas	https://doi.org/10.25493/80XH-GM8	Talapka, P., Kocsis, Z., Marsi, L. D., Szarvas, V. E., & Kisvárday, Z. (2020). Input architecture of cortical calbindin-D28K interneurons: dendritic synaptome [Data set]. EBRAINS.
Input architecture of cortical calretinin interneurons: dendritic synaptome (v1)	Semantic	terms without reference to atlas	https://doi.org/10.25493/N490-VMF	Talapka, P., Kocsis, Z., Marsi, L. D., Szarvas, V. E., & Kisvárday, Z. (2020). Input architecture of cortical calretinin interneurons: dendritic synaptome [Data set]. EBRAINS.
Input architecture of cortical parvalbumin interneurons: dendritic synaptome (v1)	Semantic	terms without reference to atlas	https://doi.org/10.25493/EVM7-Q3X	Talapka, P., Kocsis, Z., Marsi, L. D., Szarvas, V. E., & Kisvárday, Z. (2020). Input architecture of cortical parvalbumin interneurons: dendritic synaptome [Data set]. EBRAINS.
Input Impedance Recordings in Neocortical Pyramidal cells (v1)	Semantic	terms without reference to atlas	https://doi.org/10.25493/BPTS-CRR	Zerlaut, Y., & Destexhe, A. (2020). Input Impedance Recordings in Neocortical Pyramidal cells [Data set]. EBRAINS.
Investigating cellular diversity in a novel Alzheimer’s disease mouse model using the optimized QUINT workflow (v1)	POIs	3D atlas coordinates	https://doi.org/10.25493/SZ0M-EE6	Gurdon, B., Yates, S. C., Csucs, G., Groeneboom, N., Hadad, N., Telpoukhovskaia, M., Ouellette, A., Ouellette, T., O'Connell, K., Singh, S., Murdy, T. J., Merchant, E., Bjerke, I. E., Kleven, H., Schlegel, U., Leergaard, T. B., Puchades, M. A., Bjaalie, J. G., & Kaczorowski, C. (2023). Investigating cellular diversity in a novel Alzheimer’s disease mouse model using the optimized QUINT workflow (…
Investigation of spatial distribution of excitation in cerebellar cortical slices (v1)	Semantic	terms without reference to atlas	https://doi.org/10.25493/4B2J-MWG	Mapelli, L. (2020). Investigation of spatial distribution of excitation in cerebellar cortical slices [Data set]. EBRAINS.
Laminar probe recordings in the mouse primary somatosensory and visual areas of awake and anesthetized mice (v1)	Semantic	terms without reference to atlas	https://doi.org/10.25493/6D3W-RC	Bosman, C., DeFelipe, J., Müller, M. A., & Olcese, U. (2020). Laminar probe recordings in the mouse primary somatosensory and visual areas of awake and anesthetized mice [Data set]. EBRAINS.
Longitudinal imaging of motor-evoked cortical activity before and after stroke (v1)	POIs	position relative to anatomical landmark	https://doi.org/10.25493/6864-QVG	Allegra Mascaro, A. L., Conti, E., & Sacconi, L. (2020). Longitudinal imaging of motor-evoked cortical activity before and after stroke [Data set]. EBRAINS.
Mapping of potentiated synapses in mouse hippocampus and organotypic hippocampal slices using SynActive constructs (v1)	Semantic	terms without reference to atlas	https://doi.org/10.25493/TK68-40P	Marinelli, S., Cattaneo, A., Marrone, M. C., Giustizieri, M., Mainardi, M., Faraone, A., Jacob, A., Gobbo, F., & Zentilin, L. (2020). Mapping of potentiated synapses in mouse hippocampus and organotypic hippocampal slices using SynActive constructs [Data set]. EBRAINS.
MiniVess: A dataset of rodent cerebrovasculature from in vivo multiphoton fluorescence microscopy imaging (v1)	Semantic	terms without reference to atlas	https://doi.org/10.25493/HPBE-YHK	Poon, C., Teikari, P., Rachmadi, M. F., Skibbe, H., & Hynynen, K. (2022). MiniVess: A dataset of rodent cerebrovasculature from in vivo multiphoton fluorescence microscopy imaging (v1) [Data set]. EBRAINS.
Modulation of cortical GABAergic currents by anti-gephyrin intrabodies (scFv-geph NLSC) (v1)	Semantic	terms without reference to atlas	https://doi.org/10.25493/5RM5-X66	Morabito, A., Giustizieri, M., Marinelli, S., Meli, G., Cattaneo, A., & Cherubini, E. (2019). Modulation of cortical GABAergic currents by anti-gephyrin intrabodies (scFv-geph NLSC) [Data set]. Human Brain Project Neuroinformatics Platform.
Modulation of cortical GABAergic currents by anti-gephyrin intrabodies (scFv-gephcyto) (v1)	Semantic	terms without reference to atlas	https://doi.org/10.25493/508Z-J18	Morabito, A., Giustizieri, M., Marinelli, S., Meli, G., Cattaneo, A., & Cherubini, E. (2019). Modulation of cortical GABAergic currents by anti-gephyrin intrabodies (scFv-gephcyto) [Data set]. Human Brain Project Neuroinformatics Platform.
Modulation of cortical GABAergic currents by anti-neuroligin 2 (scFvNLG2-645) (v1)	Semantic	terms without reference to atlas	https://doi.org/10.25493/6GT3-EQG	Morabito, A., Giustizieri, M., Marinelli, S., Meli, G., Cattaneo, A., & Cherubini, E. (2019). Modulation of cortical GABAergic currents by anti-neuroligin 2 (scFvNLG2-645) [Data set]. Human Brain Project Neuroinformatics Platform.
Molecular fingerprinting of potentiated synapses using an activity-dependent probe for proteomics (v1)	Semantic	terms without reference to atlas	https://doi.org/10.25493/H836-W4N	Mainardi, M., Jacob, A., Faraone, A., Gobbo, F., Zentilin, L., Ori, A., & Cattaneo, A. (2020). Molecular fingerprinting of potentiated synapses using an activity-dependent probe for proteomics [Data set]. EBRAINS.
Morphological reconstruction of cholinergic interneurons in the striatum (v1)	Images	brain section image	https://doi.org/10.25493/3EV4-TDG	Nylén, J. F., & Dorst, M. (2019). Morphological reconstruction of cholinergic interneurons in the striatum [Data set]. Human Brain Project Neuroinformatics Platform.
Morphological reconstruction of striatal cholinergic interneuron (v1)	POIs	position relative to anatomical landmark	https://doi.org/10.25493/ADRK-VJP	Dorst, M., & Nylén, J. F. (2020). Morphological reconstruction of striatal cholinergic interneuron [Data set]. Human Brain Project Neuroinformatics Platform.
Morphological reconstruction of striatal low threshold-spiking interneuron (v1)	Semantic	terms without reference to atlas	https://doi.org/10.25493/DVPH-RDE	Carannante, I., Tokarska, A., & Nylén, J. F. (2020). Morphological reconstruction of striatal low threshold-spiking interneuron [Data set]. Human Brain Project Neuroinformatics Platform.
Morphological reconstruction of the direct-pathway striatal projection neuron expressing D1 dopamine receptor (v1)	Semantic	terms without reference to atlas	https://doi.org/10.25493/NSX2-3J4	Kozlov, A. K., & Lindroos, R. (2019). Morphological reconstruction of the direct-pathway striatal projection neuron expressing D1 dopamine receptor [Data set]. Human Brain Project Neuroinformatics Platform.
Morphological reconstructions and electrophysiological data from mouse hippocampal neurons (v1)	Semantic	terms without reference to atlas	https://doi.org/10.25493/1EXR-288	Schlingloff, D., Berki, P., Kohus, Z., Budd, J. M. L., Káli, S., Freund, T. F., & Gulyás, A. I. (2020). Morphological reconstructions and electrophysiological data from mouse hippocampal neurons [Data set]. EBRAINS.
Morphological reconstructions of rodent striatal projection neurons (v1)	Semantic	terms without reference to atlas	https://doi.org/10.25493/YP8N-HD2	Kozlov, A. K. (2019). Morphological reconstructions of rodent striatal projection neurons [Data set]. Human Brain Project Neuroinformatics Platform.
Morphological reconstructions of the striatal fast-spiking cells (v1)	Semantic	terms without reference to atlas	https://doi.org/10.25493/3FNQ-5KG	Kozlov, A. K. (2019). Morphological reconstructions of the striatal fast-spiking cells [Data set]. Human Brain Project Neuroinformatics Platform.
Neocortex-wide fluorescence imaging of neuronal activity during a reach-to-grasp task (v1)	POIs	position relative to anatomical landmark	https://doi.org/10.25493/C8P7-6X0	Quarta, E., Scaglione, A., Lucchesi, J., Sacconi, L., Allegra Mascaro, A. L., & Pavone, F. (2020). Neocortex-wide fluorescence imaging of neuronal activity during a reach-to-grasp task [Data set]. EBRAINS.
Neural Correlates of Multisensory Detection Behavior in Primary and Higher-Order Visual Cortex (v1)	Semantic	terms without reference to atlas	https://doi.org/10.25493/HT6M-VF	Meijer, G. T., Montijn, J. S., Lansink, C. S., & Pennartz, C. (2021). Neural Correlates of Multisensory Detection Behavior in Primary and Higher-Order Visual Cortex [Data set]. EBRAINS.
Neuronal activity elicited by figure-ground stimuli in primary visual cortex of the awake mouse (v1)	POIs	stereotaxic coordinates	https://doi.org/10.25493/NHHM-1S5	Schnabel, U. H., Lorteije, J. A. M., Self, M. W., & Roelfsema, P. R. (2020). Neuronal activity elicited by figure-ground stimuli in primary visual cortex of the awake mouse [Data set]. EBRAINS.
Neuropsin tetracycline-transactivator expression: coronal sections (case 1952) (v1)	Images	brain section image series	https://doi.org/10.25493/5H13-1Q0	Yetman, M., Lillehaug, S., Bjaalie, J. G., Leergaard, T. B., & Jankowsky, J. (2018). Neuropsin tetracycline-transactivator expression: coronal sections (case 1952) [Data set]. Human Brain Project Neuroinformatics Platform.
Neuropsin tetracycline-transactivator expression: coronal sections (case 2849) (v1)	Images	brain section image series	https://doi.org/10.25493/WB6K-V72	Yetman, M., Lillehaug, S., Bjaalie, J. G., Leergaard, T. B., & Jankowsky, J. (2018). Neuropsin tetracycline-transactivator expression: coronal sections (case 2849) [Data set]. Human Brain Project Neuroinformatics Platform.
Neuropsin tetracycline-transactivator expression: horizontal sections (case 2877) (v1)	Images	brain section image series	https://doi.org/10.25493/AYBB-BXV	Yetman, M., Lillehaug, S., Bjaalie, J. G., Leergaard, T. B., & Jankowsky, J. (2018). Neuropsin tetracycline-transactivator expression: horizontal sections (case 2877) [Data set]. Human Brain Project Neuroinformatics Platform.
Neurotransmitter receptors and ion channels in the cerebellum of C57BL/J6 mice (v1)	POIs	stereotaxic coordinates	https://doi.org/10.25493/DAZ3-F3B	Luján, R. (2020). Neurotransmitter receptors and ion channels in the cerebellum of C57BL/J6 mice [Data set]. EBRAINS.
Neurotransmitter receptors and ion channels in the hippocampus of C57BL/J6 mice (v1)	POIs	stereotaxic coordinates	https://doi.org/10.25493/XZ0C-R9G	Luján, R. (2020). Neurotransmitter receptors and ion channels in the hippocampus of C57BL/J6 mice [Data set]. Human Brain Project Neuroinformatics Platform.
Neurotransmitter receptors and ion channels in the somatosensory of C57BL/J6 mice (v1)	POIs	stereotaxic coordinates	https://doi.org/10.25493/BHRH-S49	Luján, R. (2020). Neurotransmitter receptors and ion channels in the somatosensory of C57BL/J6 mice [Data set]. EBRAINS.
NLG3KO mice exhibit deficits in social behavior (v1)	Semantic	terms without reference to atlas	https://doi.org/10.25493/9WBS-PK4	Pimpinella, D., Marchetti, C., Cherubini, E., & Griguoli, M. (2020). NLG3KO mice exhibit deficits in social behavior [Data set]. EBRAINS.
Optogenetic stimulation of the cerebellar cortex in in vivo anesthetized mice (v1)	POIs	stereotaxic coordinates	https://doi.org/10.25493/YFQ9-MCP	Montagna, I., & Mapelli, L. (2020). Optogenetic stimulation of the cerebellar cortex in in vivo anesthetized mice [Data set]. EBRAINS.
P14 3D Edge-Aware Refined Atlas Derived from the Allen Developing Mouse Brain Atlas (v1)	Images	image volume	https://doi.org/10.25493/W2FF-02G	Young, D. M., Weimiao, Y., & Sanders, S. J. (2020). P14 3D Edge-Aware Refined Atlas Derived from the Allen Developing Mouse Brain Atlas [Data set]. EBRAINS.
P28 3D Edge-Aware Refined Atlas Derived from the Allen Developing Mouse Brain Atlas (v1)	Images	image volume	https://doi.org/10.25493/YW1E-6BW	Young, D. M., Weimiao, Y., & Sanders, S. J. (2020). P28 3D Edge-Aware Refined Atlas Derived from the Allen Developing Mouse Brain Atlas [Data set]. EBRAINS.
P4 3D Edge-Aware Refined Atlas Derived from the Allen Developing Mouse Brain Atlas (v1)	Images	image volume	https://doi.org/10.25493/QYP4-5VQ	Young, D. M., Weimiao, Y., & Sanders, S. J. (2020). P4 3D Edge-Aware Refined Atlas Derived from the Allen Developing Mouse Brain Atlas [Data set]. EBRAINS.
P56 3D Edge-Aware Refined Atlas Derived from the Allen Developing Mouse Brain Atlas (v1)	Images	image volume	https://doi.org/10.25493/MYPD-QB8	Young, D. M., Weimiao, Y., & Sanders, S. J. (2020). P56 3D Edge-Aware Refined Atlas Derived from the Allen Developing Mouse Brain Atlas [Data set]. EBRAINS.
Parvalbumin interneuron distribution in the mouse brain (v1)	Images	image volume	https://doi.org/10.25493/QSJE-H14	Pavone, F., & Silvestri, L. (2018). Parvalbumin interneuron distribution in the mouse brain [Data set]. Human Brain Project Neuroinformatics Platform.
Paxinos & Franklin's “The Mouse Brain in Stereotaxic Coordinates” (2nd edition) spatially registered to the Allen Mouse Common Coordinate Framework (v1)	Images	atlas plates	https://doi.org/10.25493/BTKK-CRY	Bjerke, I. E., Schlegel, U., Puchades, M., Bjaalie, J. G., & Leergaard, T. B. (2019). Paxinos & Franklin's “The Mouse Brain in Stereotaxic Coordinates” (2nd edition) spatially registered to the Allen Mouse Common Coordinate Framework [Data set]. Human Brain Project Neuroinformatics Platform.
Phosphodiesterase 2A, 4 and 10A contribution in the integration of dopamine signals in mice striatal D1 and D2 medium-sized spiny neurones (v1)	POIs	stereotaxic coordinates	https://doi.org/10.25493/5G5V-HBC	Mota, E., Bompierre, S., Castro, L. R. V., & Vincent, P. (2021). Phosphodiesterase 2A, 4 and 10A contribution in the integration of dopamine signals in mice striatal D1 and D2 medium-sized spiny neurones [Data set]. EBRAINS.
Physiological effects of cholinergic modulation on mouse hippocampal neurons (v1)	POIs	stereotaxic coordinates	https://doi.org/10.25493/8B5F-GZ2	Schlingloff, D., Berki, P., Karlócai, R., Káli, S., Freund, T. F., & Gulyás, A. I. (2020). Physiological effects of cholinergic modulation on mouse hippocampal neurons [Data set]. EBRAINS.
Pituitary homeobox 3 tetracycline-transactivator expression: coronal sections (case 3435) (v1)	Images	brain section image series	https://doi.org/10.25493/FMGJ-4N3	Lillehaug, S., Yetman, M., Puchades, M., Checinska, M., Jankowsky, J., Bjaalie, J. G., & Leergaard, T. B. (2018). Pituitary homeobox 3 tetracycline-transactivator expression: coronal sections (case 3435) [Data set]. Human Brain Project Neuroinformatics Platform.
Pituitary homeobox 3 tetracycline-transactivator expression: coronal sections (case 6517) (v1)	Images	brain section image series	https://doi.org/10.25493/DTB3-0KP	Lillehaug, S., Yetman, M., Puchades, M., Checinska, M., Jankowsky, J., Bjaalie, J. G., & Leergaard, T. B. (2018). Pituitary homeobox 3 tetracycline-transactivator expression: coronal sections (case 6517) [Data set]. Human Brain Project Neuroinformatics Platform.
Pituitary homeobox 3 tetracycline-transactivator expression: horizontal sections (case 5154) (v1)	Images	brain section image series	https://doi.org/10.25493/2382-AYM	Lillehaug, S., Yetman, M., Puchades, M., Checinska, M., Jankowsky, J., Bjaalie, J. G., & Leergaard, T. B. (2018). Pituitary homeobox 3 tetracycline-transactivator expression: horizontal sections (case 5154) [Data set]. Human Brain Project Neuroinformatics Platform.
Pituitary homeobox 3 tetracycline-transactivator expression: horizontal sections (case 6513) (v1)	Images	brain section image series	https://doi.org/10.25493/1AH7-T1A	Lillehaug, S., Yetman, M., Puchades, M., Checinska, M., Jankowsky, J., Bjaalie, J. G., & Leergaard, T. B. (2018). Pituitary homeobox 3 tetracycline-transactivator expression: horizontal sections (case 6513) [Data set]. Human Brain Project Neuroinformatics Platform.
Point coordinate data showing spatial distribution of corticostriatal, corticothalamic, corticocollicular, and corticopontine projections in transgenic mice (v1)	POIs	3D atlas coordinates	https://doi.org/10.25493/HVEV-2JG	Ovsthus, M., Van Swieten, M. M. H., Bjaalie, J. G., & Leergaard, T. B. (2022). Point coordinate data showing spatial distribution of corticostriatal, corticothalamic, corticocollicular, and corticopontine projections in transgenic mice (v1) [Data set]. EBRAINS.
Point coordinate data showing spatial distribution of corticostriatal, corticothalamic, corticocollicular, and corticopontine projections in wild type mice (v1)	POIs	3D atlas coordinates	https://doi.org/10.25493/QT31-PJS	Ovsthus, M., Van Swieten, M. M. H., Bjaalie, J. G., & Leergaard, T. B. (2022). Point coordinate data showing spatial distribution of corticostriatal, corticothalamic, corticocollicular, and corticopontine projections in wild type mice (v1) [Data set]. EBRAINS.
Population and single cell receptive field maps from mouse visual cortex (v1)	Semantic	terms without reference to atlas	https://doi.org/10.25493/VKV1-X9C	Van Beest, E. H., Mukherjee, S., Kirchberger, L., Roelfsema, P. R., & Self, M. W. (2021). Population and single cell receptive field maps from mouse visual cortex [Data set]. EBRAINS.
Prion promoter tetracycline-transactivator expression: coronal sections (case 388.12) (v1)	Images	brain section image series	https://doi.org/10.25493/T9P1-WH4	Boy, J., Leergaard, T. B., Schmidt, T., Odeh, F., Bichelmeier, U., Nuber, S., Holzmann, C., Wree, A., Prusiner, S., Bujard, H., Riess, O., & Bjaalie, J. G. (2018). Prion promoter tetracycline-transactivator expression: coronal sections (case 388.12) [Data set]. Human Brain Project Neuroinformatics Platform.
Propagation modes of slow waves in mouse cortex (v1)	Images	brain section image series	https://doi.org/10.25493/WKA8-Q4T	Sanchez-Vives, M. (2020). Propagation modes of slow waves in mouse cortex [Data set]. Human Brain Project Neuroinformatics Platform.
Purkinje cell distribution in mouse cerebellum (v1)	Images	image volume	https://doi.org/10.25493/76F0-87N	Pavone, F., & Silvestri, L. (2018). Purkinje cell distribution in mouse cerebellum [Data set]. Human Brain Project Neuroinformatics Platform.
Purkinje cell protein 2 tetracycline-transactivator expression: coronal sections (case 1261) (v1)	Images	brain section image series	https://doi.org/10.25493/A2EG-VPR	Lillehaug, S., Yetman, M., Puchades, M., Checinska, M., Jankowsky, J., Bjaalie, J. G., & Leergaard, T. B. (2018). Purkinje cell protein 2 tetracycline-transactivator expression: coronal sections (case 1261) [Data set]. Human Brain Project Neuroinformatics Platform.
Purkinje cell protein 2 tetracycline-transactivator expression: coronal sections (case 4340) (v1)	Images	brain section image series	https://doi.org/10.25493/YCGE-ADC	Lillehaug, S., Yetman, M., Puchades, M., Checinska, M., Jankowsky, J., Bjaalie, J. G., & Leergaard, T. B. (2018). Purkinje cell protein 2 tetracycline-transactivator expression: coronal sections (case 4340) [Data set]. Human Brain Project Neuroinformatics Platform.
Purkinje cell protein 2 tetracycline-transactivator expression: horizontal sections (case 3292) (v1)	Images	brain section image series	https://doi.org/10.25493/D1PR-55A	Lillehaug, S., Yetman, M., Puchades, M., Checinska, M., Jankowsky, J., Bjaalie, J. G., & Leergaard, T. B. (2018). Purkinje cell protein 2 tetracycline-transactivator expression: horizontal sections (case 3292) [Data set]. Human Brain Project Neuroinformatics Platform.
Quantitative ultrastructural analysis of the synapses established by thalamocortical axons in the sensorimotor cortex (v1)	Semantic	terms without reference to atlas	https://doi.org/10.25493/P8XR-F6F	Rodriguez-Moreno, J., Porrero, C., Rollenhagen, A., Rubio-Teves, M., Casas-Torremocha, D., Alonso-Nanclares, L., Yakoubi, R., Santuy, A., Merchan-Pérez, A., DeFelipe, J., Lübke, J., & Arlandis, J. (2020). Quantitative ultrastructural analysis of the synapses established by thalamocortical axons in the sensorimotor cortex [Data set]. EBRAINS.
RAPID-enabled light-sheet microscopy (v1)	Images	image volume	https://doi.org/10.25493/AV5J-M46	Silvestri, L., Müllenbroich, M. C., Costantini, I., Di Giovanna, A. P., Mazzamuto, G., Franceschini, A., Kutra, D., Kreshuk, A., Checcucci, C., Toresano, L. O., Frasconi, P., Sacconi, L., & Pavone, F. (2021). RAPID-enabled light-sheet microscopy [Data set]. EBRAINS.
Recordings of cerebellar granule cells current-voltage relations (v1)	Semantic	terms without reference to atlas	https://doi.org/10.25493/MDAR-XEB	Tognolina, M., & D'Angelo, E. (2018). Recordings of cerebellar granule cells current-voltage relations [Data set]. Human Brain Project Neuroinformatics Platform.
Recordings of cerebellar neuronal firing induced by currents steps (v1)	Semantic	terms without reference to atlas	https://doi.org/10.25493/4AF6-WSD	Prestori, F., Soda, T., Locatelli, F., Tognolina, M., & D'Angelo, E. (2018). Recordings of cerebellar neuronal firing induced by currents steps [Data set]. Human Brain Project Neuroinformatics Platform.
Recordings of excitatory postsynaptic currents from cerebellar neurons (v1)	Semantic	terms without reference to atlas	https://doi.org/10.25493/F2VK-MB4	Locatelli, F., & Prestori, F. (2018). Recordings of excitatory postsynaptic currents from cerebellar neurons [Data set]. Human Brain Project Neuroinformatics Platform.
Recordings of excitatory postsynaptic potentials from cerebellar neurons (v1)	Semantic	terms without reference to atlas	https://doi.org/10.25493/G07Q-K87	Locatelli, F., Prestori, F., Tognolina, M., & D'Angelo, E. (2018). Recordings of excitatory postsynaptic potentials from cerebellar neurons [Data set]. Human Brain Project Neuroinformatics Platform.
Recordings of excitatory postsynaptic potentials from striatal neurons (v1)	Semantic	terms without reference to atlas	https://doi.org/10.25493/487V-4AQ	Johansson, Y., Hjorth, J., & Carannante, I. (2020). Recordings of excitatory postsynaptic potentials from striatal neurons [Data set]. Human Brain Project Neuroinformatics Platform.
Recordings of mice layer IV barrel cortex activity using two-photon functional microscopy and Smart Line Scanning (v1)	POIs	stereotaxic coordinates	https://doi.org/10.25493/74DX-JVC	Brondi, M., Moroni, M., Panzeri, S., & Fellin, T. (2021). Recordings of mice layer IV barrel cortex activity using two-photon functional microscopy and Smart Line Scanning [Data set]. EBRAINS.
Recordings of passive cellular parameters of cerebellar neurons (v1)	Semantic	terms without reference to atlas	https://doi.org/10.25493/MVHQ-4YA	Prestori, F., Soda, T., Locatelli, F., Tognolina, M., & D'Angelo, E. (2018). Recordings of passive cellular parameters of cerebellar neurons [Data set]. Human Brain Project Neuroinformatics Platform.
Recordings of spontaneous firing of cerebellar interneurons (Golgi cells) (v1)	Semantic	terms without reference to atlas	https://doi.org/10.25493/JQH3-0A4	Locatelli, F., Tognolina, M., & D'Angelo, E. (2018). Recordings of spontaneous firing of cerebellar interneurons (Golgi cells) [Data set]. Human Brain Project Neuroinformatics Platform.
Simple and complex spikes of cerebellar Purkinje cells and simultaneously tracked whisker voluntary movement (v1)	Semantic	terms without reference to atlas	https://doi.org/10.25493/42NK-RYF	Romano, V., Zhai, P., & De Zeeuw, C. I. (2022). Simple and complex spikes of cerebellar Purkinje cells and simultaneously tracked whisker voluntary movement (v1) [Data set]. EBRAINS.
Simultaneous 2-photon calcium imaging in dendritic tufts & cell bodies of single pyramidal neurons in mouse V1 (v1)	Semantic	terms without reference to atlas	https://doi.org/10.25493/KW1B-M7X	Seignette, K., De Kraker, L., Van Der Togt, C., & Levelt, C. (2020). Simultaneous 2-photon calcium imaging in dendritic tufts & cell bodies of single pyramidal neurons in mouse V1 [Data set]. EBRAINS.
Simultaneous cortical fluorescence imaging and LFP recording in striatum after optogenetic striatal stimulation (v1)	POIs	stereotaxic coordinates	https://doi.org/10.25493/NK4R-2RE	Montagni, E., Resta, F., Scaglione, A., Spagnolo, B., Pisanello, M., Silieo, L., De Vittorio, M., Pisanello, F., Allegra Mascaro, A. L., & Pavone, F. (2020). Simultaneous cortical fluorescence imaging and LFP recording in striatum after optogenetic striatal stimulation [Data set]. EBRAINS.
Simultaneous tracking of Eye Movement and Whisking in Head-Fixed Mice Navigating a Plus Maze, videos and tracking data (v1)	Semantic	terms without reference to atlas	https://doi.org/10.12751/g-node.j9wxqe	Bergmann, R., Sehara, K., Dominiak, S. E., Colomb, J., Kremkow, J., Larkum, M. E., & Sachdev, R. N. S. (2022). Data for Bergmann, Sehara et al., 2022 eNeuro (eye-whisker coordination on Airtrack) (Version 1.0) [Data set]. G-Node.
Single cell transcriptomes from mouse hippocampus and cerebellum generated on the Fluidigm C1 using Smart-seq2 (v1)	Semantic	terms without reference to atlas	https://doi.org/10.25493/T88F-2P	Ponting, C., Belgard, G., Montiel, J., & Oliver, P. (2019). Single cell transcriptomes from mouse hippocampus and cerebellum generated on the Fluidigm C1 using Smart-seq2 [Data set]. Human Brain Project Neuroinformatics Platform.
sIPSCs from juvenile (P21-30) C57B16/J male mice from hippocampal CA1 pyramidal neurons receiving input from PV+ and CCK+ interneurons (v1)	Semantic	terms without reference to atlas	https://doi.org/10.25493/PHA7-5KZ	Cherubini, E., Marchetti, C., & Marinelli, S. (2018). sIPSCs from juvenile (P21-30) C57B16/J male mice from hippocampal CA1 pyramidal neurons receiving input from PV+ and CCK+ interneurons [Data set]. Human Brain Project Neuroinformatics Platform.
sIPSCs from juvenile (P21-30) C57Bl6/J male mice from CA1 pyramidal neurons receiving input from PV+ interneurons (v1)	Semantic	terms without reference to atlas	https://doi.org/10.25493/37YC-C88	Cherubini, E., Marchetti, C., & Marinelli, S. (2018). sIPSCs from juvenile (P21-30) C57Bl6/J male mice from CA1 pyramidal neurons receiving input from PV+ interneurons [Data set]. Human Brain Project Neuroinformatics Platform.
Spatial navigation in virtual reality (v1)	Images	brain section image	https://doi.org/10.25493/R6ZZ-400	Chen, G., Cacucci, F., & Burgess, N. (2020). Spatial navigation in virtual reality [Data set]. EBRAINS.
Spike time dependent plasticity (STDP) data from adult C57BL/6 (wild-type) mice, positive pairing (v1)	Semantic	terms without reference to atlas	https://doi.org/10.25493/K9VK-PPM	Marchetti, C., Sgritta, M., & Cherubini, E. (2018). Spike time dependent plasticity (STDP) data from adult C57BL/6 (wild-type) mice, positive pairing [Data set]. Human Brain Project Neuroinformatics Platform.
Spike time dependent plasticity (STDP) data from adult neuroligin-3 knock-in mice, positive pairing (v1)	Semantic	terms without reference to atlas	https://doi.org/10.25493/J43Z-KH0	Marchetti, C., Sgritta, M., & Cherubini, E. (2018). Spike time dependent plasticity (STDP) data from adult neuroligin-3 knock-in mice, positive pairing [Data set]. Human Brain Project Neuroinformatics Platform.
Spike time dependent plasticity (STDP) data from neonate C57BL/6 (wild-type) mice, negative pairing (v1)	Semantic	terms without reference to atlas	https://doi.org/10.25493/G3W4-X3P	Marchetti, C., Sgritta, M., & Cherubini, E. (2018). Spike time dependent plasticity (STDP) data from neonate C57BL/6 (wild-type) mice, negative pairing [Data set]. Human Brain Project Neuroinformatics Platform.
Spike time dependent plasticity (STDP) data from neonate C57BL/6 (wild-type) mice, positive pairing (v1)	Semantic	terms without reference to atlas	https://doi.org/10.25493/NKRY-KA7	Marchetti, C., Sgritta, M., & Cherubini, E. (2018). Spike time dependent plasticity (STDP) data from neonate C57BL/6 (wild-type) mice, positive pairing [Data set]. Human Brain Project Neuroinformatics Platform.
Spike time dependent plasticity (STDP) data from neonate neuroligin-3 knock-in mice, positive pairing (v1)	Semantic	terms without reference to atlas	https://doi.org/10.25493/PF1P-YSE	Marchetti, C., Sgritta, M., & Cherubini, E. (2018). Spike time dependent plasticity (STDP) data from neonate neuroligin-3 knock-in mice, positive pairing [Data set]. Human Brain Project Neuroinformatics Platform.
Spike time dependent plasticity (STDP) data from neonate neuroligin-3 knock-out mice, positive pairing (v1)	Semantic	terms without reference to atlas	https://doi.org/10.25493/BT52-9CT	Marchetti, C., Sgritta, M., & Cherubini, E. (2018). Spike time dependent plasticity (STDP) data from neonate neuroligin-3 knock-out mice, positive pairing [Data set]. Human Brain Project Neuroinformatics Platform.
Spontaneous inhibitory post-synaptic currents recorded from CA1 pyramidal neurons of adult wild type B6/SJL mice (v1)	Semantic	terms without reference to atlas	https://doi.org/10.25493/85F8-M92	Cherubini, E., Marchetti, C., & Marinelli, S. (2018). Spontaneous inhibitory post-synaptic currents recorded from CA1 pyramidal neurons of adult wild type B6/SJL mice [Data set]. Human Brain Project Neuroinformatics Platform.
Spontaneous inhibitory post-synaptic currents recorded from CA1 pyramidal neurons of adult wild type Tg2576 mice (v1)	Semantic	terms without reference to atlas	https://doi.org/10.25493/CTAV-Q45	Marchetti, C., Cherubini, E., & Marinelli, S. (2018). Spontaneous inhibitory post-synaptic currents recorded from CA1 pyramidal neurons of adult wild type Tg2576 mice [Data set]. Human Brain Project Neuroinformatics Platform.
Structure of the axon initial segment of mouse striatal and cerebellar neurons (v1)	Semantic	terms without reference to atlas	https://doi.org/10.25493/50AW-K2C	Muñoz, A., Sánchez-Ponce, D., & DeFelipe, J. (2020). Structure of the axon initial segment of mouse striatal and cerebellar neurons [Data set]. EBRAINS.
Study of Slow Waves (SWs) propagation through wide-field calcium imaging of the right cortical hemisphere of GCaMP6f mice (v1)	Images	atlas plate, position of field-of-view	https://doi.org/10.25493/3E6Y-E8G	Resta, F., Allegra Mascaro, A. L., & Pavone, F. (2020). Study of Slow Waves (SWs) propagation through wide-field calcium imaging of the right cortical hemisphere of GCaMP6f mice [Data set]. EBRAINS. https://doi.org/10.25493/3E6Y-E8G
Subcortical modulation of hippocampal activity, multichannel recordings in head-restrained, behaving mice (v1)	Semantic	terms without reference to atlas	https://doi.org/10.25493/REPP-N9F	Barth, A. M., Jelitai, M., Freund, T. F., & Varga, V. L. (2020). Subcortical modulation of hippocampal activity, multichannel recordings in head-restrained, behaving mice [Data set]. EBRAINS.
Subcortical modulation of hippocampal activity, single cell recordings in head-restrained, behaving mice (v1)	Semantic	terms without reference to atlas	https://doi.org/10.25493/AFT9-1ZV	Jelitai, M., Freund, T. F., & Varga, V. L. (2020). Subcortical modulation of hippocampal activity, single cell recordings in head-restrained, behaving mice [Data set]. EBRAINS.
Synapse maps - confocal (v1)	Semantic	terms without reference to atlas	https://doi.org/10.25493/9BRG-M0T	Merchan-Perez, A., Benevides, R., Gonzalez, S., Tapia, S., Kastanauskaite, A., Muñoz, A., Santuy, A., DeFelipe, J., Rodriguez, R., Alvarez, C., & Valdes, L. (2019). Synapse maps - confocal [Data set]. Human Brain Project Neuroinformatics Platform.
Synapse maps - FIBSEM (v1)	Semantic	terms without reference to atlas	https://doi.org/10.25493/F48B-ATG	Merchan-Perez, A., Benevides, R., Gonzalez, S., Tapia, S., Kastanauskaite, A., Muñoz, A., Santuy, A., DeFelipe, J., Rodriguez, R., Alvarez, C., & Valdes, L. (2019). Synapse maps - FIBSEM [Data set]. Human Brain Project Neuroinformatics Platform.
The essential role of feedback processing for figure-ground perception in mice (v1)	Images	image volume	https://doi.org/10.25493/KXJV-K22	Kirchberger, L., Mukherjee, S., Schnabel, U. H., Van Beest, E. H., Barsegyan, A., Levelt, C. N., Heimel, J. A., Lorteije, J. A. M., Van Der Togt, C., Self, M. W., & Roelfsema, P. R. (2021). The essential role of feedback processing for figure-ground perception in mice [Data set]. EBRAINS.
Tissue-Cleared Wild-Type P0 Whole Mouse Brains Imaged by Lightsheet Microscopy (v1)	Images	image volume	https://doi.org/10.25493/SV03-MZW	Young, D. M., Darbandi, S. F., & Sanders, S. J. (2021). Tissue-Cleared Wild-Type P0 Whole Mouse Brains Imaged by Lightsheet Microscopy [Data set]. EBRAINS.
Trans-synaptic signaling and rhythmogenesis in the hippocampus (v1)	Semantic	terms without reference to atlas	https://doi.org/10.25493/BY0J-9P9	Modi, B., Marchetti, C., Griguoli, M., Pimpinella, D., & Cherubini, E. (2020). Trans-synaptic signaling and rhythmogenesis in the hippocampus [Data set]. EBRAINS.
Two-photon calcium imaging of cortical layer 2/3 neurons in GCaMP6f mice at different anesthesia levels (v1)	Semantic	terms without reference to atlas	https://doir.org/10.25493/R7J6-S69	Resta, F., Allegra Mascaro, A. L., & Pavone, F. (2020). Two-photon calcium imaging of cortical layer 2/3 neurons in GCaMP6f mice at different anesthesia levels [Data set]. EBRAINS.
Two-photon calcium imaging of layer 2/3 somas and layer 5 dendrites in mouse visual cortex during visual occlusion (v1)	Semantic	terms without reference to atlas	https://doi.org/10.25493/NXRY-0W6	Seignette, K., Van Der Togt, C., & Levelt, C. N. (2022). Two-photon calcium imaging of layer 2/3 somas and layer 5 dendrites in mouse visual cortex during visual occlusion (v1) [Data set]. EBRAINS.
Volume fraction of the mouse HLS1 cortical column per layer at light microscopy (v1)	Semantic	terms without reference to atlas	https://doi.org/10.25493/QJRZ-C2X	Alonso-Nanclares, L., & Kastanauskaite, A. (2020). Volume fraction of the mouse HLS1 cortical column per layer at light microscopy [Data set]. EBRAINS.
Whole brain images of selected neuronal types (v1)	Images	image volume	https://doi.org/10.25493/68S1-9R1	Silvestri, L., Pavone, F., Muellenbroich, M. C., Mazzamuto, G., Di Giovanna, A. P., Constantini, I., & Orsini, F. (2019). Whole brain images of selected neuronal types [Data set]. Human Brain Project Neuroinformatics Platform.
Whole brain maps of resting state brain activation (v1)	Images	image volume	https://doi.org/10.25493/77F8-7B4	Silvestri, L., Pavone, F., Muellenbroich, M. C., Mazzamuto, G., Di Giovanna, A. P., Constantini, I., Franceschini, A., & Orsini, F. (2019). Whole brain maps of resting state brain activation [Data set]. Human Brain Project Neuroinformatics Platform.
Whole cell patch-clamp recordings of cerebellar basket cells (v1)	Semantic	terms without reference to atlas	https://doi.org/10.25493/M1V0-WE3	Gagliano, G., & Prestori, F. (2020). Whole cell patch-clamp recordings of cerebellar basket cells [Data set]. EBRAINS.
Whole cell patch-clamp recordings of cerebellar Golgi cells (v1)	Semantic	terms without reference to atlas	https://doi.org/10.25493/JNFA-HDP	Locatelli, F., Soda, T., & Prestori, F. (2020). Whole cell patch-clamp recordings of cerebellar Golgi cells [Data set]. EBRAINS.
Whole cell patch-clamp recordings of cerebellar stellate cells (v1)	Semantic	terms without reference to atlas	https://doi.org/10.25493/M1AQ-3AC	Locatelli, F., Gagliano, G., & Prestori, F. (2020). Whole cell patch-clamp recordings of cerebellar stellate cells [Data set]. EBRAINS.
Whole-brain images of different neuronal markers (v1)	Images	image volume	https://doi.org/10.25493/A0XN-XC1	Silvestri, L., Di Giovanna, A. P., & Mazzamuto, G. (2020). Whole-brain images of different neuronal markers [Data set]. Human Brain Project Neuroinformatics Platform.
Whole-brain images of neuronal activation (v1)	Images	image volume	https://doi.org/10.25493/G20B-5QY	Silvestri, L., Franceschini, A., Mazzamuto, G., Pavone, F., Costantini, I., & Kotaleski, J. H. (2020). Whole-brain images of neuronal activation [Data set]. Human Brain Project Neuroinformatics Platform.
Whole-cell recording and labelling of hippocampal neurons in vivo (v1)	Semantic	terms without reference to atlas	https://doi.org/10.25493/WJJG-ZMM	Jelitai, M., Komlosi, F., Káli, S., Schlingloff, D., & Varga, V. L. (2019). Whole-cell recording and labelling of hippocampal neurons in vivo [Data set]. Human Brain Project Neuroinformatics Platform.
Wide-field calcium imaging of distributed cortical activation elicited by electrical stimulation of Deep Cerebellar Nuclei (v1)	POIs	position of field-of-view	https://doi.org/10.25493/JBV5-S9N	Allegra Mascaro, A. L., Lucchesi, J., Resta, F., Mazzamuto, G., Mapelli, L., Montagna, I., D'Angelo, E., & Pavone, F. (2020). Wide-field calcium imaging of distributed cortical activation elicited by electrical stimulation of Deep Cerebellar Nuclei [Data set]. EBRAINS.
Wide-field calcium imaging of the right cortical hemisphere of GCaMP6f mice at different anesthesia levels (v1)	POIs	position of field-of-view	https://doi.org/10.25493/XJR8-QCA	Resta, F., Allegra Mascaro, A. L., & Pavone, F. (2020). Wide-field calcium imaging of the right cortical hemisphere of GCaMP6f mice at different anesthesia levels [Data set]. EBRAINS.
Wide-field imaging of cortical response to sensory stimulation in GCaMP6f mice at different brain states (v1)	POIs	position of field-of-view	https://doi.org/10.25493/2GDR-AKY	Montagni, E., Resta, F., Allegra Mascaro, A. L., & Pavone, F. (2021). Wide-field imaging of cortical response to sensory stimulation in GCaMP6f mice at different brain states [Data set]. EBRAINS.
Widefield imaging of combined rehabilitation after stroke (v1)	POIs	position of field-of-view	https://doi.org/10.25493/K5HN-TFE	Allegra Mascaro, A. L., Conti, E., Sacconi, L., & Pavone, F. (2020). Widefield imaging of combined rehabilitation after stroke [Data set]. EBRAINS.
X-ray virtual histology for the investigation of temporal lobe epilepsy in a mouse model (v1)	Semantic	terms without reference to atlas	https://doi.org/10.25493/3J7E-E0P	Rodgers, G., Bikis, C., Janz, P., Tanner, C., Schulz, G., Thalmann, P., Haas, C., & Müller, B. (2023). X-ray virtual histology for the investigation of temporal lobe epilepsy in a mouse model (v1) [Data set]. EBRAINS.
	Images: 70
	POIs: 27
	Semantic: 89

## Sheet: Rat 10.07.23
Dataset title	Documentation category	Documentation type	Digital Object Identifier	How to cite
3D high resolution SRXTM image data of cortical vasculature of rat brain. (v1)	Semantic	term without reference to atlas	https://doi.org/10.25493/HCPQ-MY8	Weber, B., & Schneider, M. (2018). 3D high resolution SRXTM image data of cortical vasculature of rat brain. [Data set]. Human Brain Project Neuroinformatics Platform.
3D reconstructions of pyramidal cells in rat hippocampal CA1 region (v1)	Semantic	term without reference to atlas	https://doi.org/10.25493/Y7JS-8X9	Kastanauskaite, A., & Miguens, M. (2019). 3D reconstructions of pyramidal cells in rat hippocampal CA1 region [Data set]. Human Brain Project Neuroinformatics Platform.
Anterogradely labeled axonal projections from the insular cortex in rat (v1)	Images	brain section image series	https://doi.org/10.25493/WK4W-ZCQ	Mathiasen, M. L., Hansen, L., Monterotti, B., Laja, A., Reiten, I., Leergaard, T. B., & Witter, M. P. (2020). Anterogradely labeled axonal projections from the insular cortex in rat [Data set]. EBRAINS.
Anterogradely labeled axonal projections from the orbitofrontal cortex in rat (v1)	Images	brain section image series	https://doi.org/10.25493/2MX9-3XF	Kondo, H., Olsen, G. M., Gianatti, M., Monterotti, B., Sakshaug, T., & Witter, M. P. (2022). Anterograde visualization of projections from orbitofrontal cortex in rat (v1.1) [Data set]. EBRAINS.
Anterogradely labeled axonal projections from the posterior parietal cortex in rat (v1)	Images	brain section image series	https://doi.org/10.25493/FKM4-ZCC	Olsen, G. M., Hovde, K., Sakshaug, T., Sømme H., H., Monterotti, B., Laja, A., Reiten, I., Leergaard, T. B., & Witter, M. P. (2020). Anterogradely labeled axonal projections from the posterior parietal cortex in rat [Data set]. EBRAINS.
Atlas of muscarinic M2 receptor distributions in the rat brain (v1)	Images	image volume	https://doi.org/10.25493/QFN4-BPS	Zilles, K., Palomero-Gallagher, N., & Schubert, N. (2019). Atlas of muscarinic M2 receptor distributions in the rat brain [Data set]. Human Brain Project Neuroinformatics Platform.
Atlas of normal rat brain cyto- and myeloarchitecture (v1)	Images	brain section series	https://doi.org/10.25493/C63A-FEY	Leergaard, T. B., Lillehaug, S., Dale, A., & Bjaalie, J. G. (2018). Atlas of normal rat brain cyto- and myeloarchitecture [Data set]. Human Brain Project Neuroinformatics Platform.
Auditory stimulation during the sleep-wake cycle in the freely moving rat (v1)	POIs	stereotaxic coordinates	https://doi.org/10.25493/V31K-2R4	Torao-Angosto, M., De Sancristóbal, B., & Sanchez-Vives, M. (2021). Auditory stimulation during the sleep-wake cycle in the freely moving rat [Data set]. EBRAINS.
Axonal projections from the D2 whisker representation of the rat primary somatosensory cortex (case R602) (v1)	Images	brain section image series	https://doi.org/10.25493/98CJ-7BU	Zakiewicz, I., Van Dongen, Y., Leergaard, T. B., & Bjaalie, J. G. (2019). Axonal projections from the D2 whisker representation of the rat primary somatosensory cortex (case R602) [Data set]. Human Brain Project Neuroinformatics Platform.
Axonal projections from the D3 whisker representation of the rat primary somatosensory cortex (case R604) (v1)	Images	brain section image series	https://doi.org/10.25493/9MNV-Y97	Zakiewicz, I., Van Dongen, Y., Leergaard, T. B., & Bjaalie, J. G. (2019). Axonal projections from the D3 whisker representation of the rat primary somatosensory cortex (case R604) [Data set]. Human Brain Project Neuroinformatics Platform.
Axonal projections from the D5 whisker representation of the rat primary somatosensory cortex (case R606) (v1)	Images	brain section image series	https://doi.org/10.25493/DR5K-C0W	Zakiewicz, I., Van Dongen, Y., Leergaard, T. B., & Bjaalie, J. G. (2019). Axonal projections from the D5 whisker representation of the rat primary somatosensory cortex (case R606) [Data set]. Human Brain Project Neuroinformatics Platform.
Axonal projections from the forelimb representation of the rat primary sensorimotor cortex (case R601) (v1)	Images	brain section image series	https://doi.org/10.25493/3BHT-24F	Zakiewicz, I., Van Dongen, Y., Leergaard, T. B., & Bjaalie, J. G. (2019). Axonal projections from the forelimb representation of the rat primary sensorimotor cortex (case R601) [Data set]. Human Brain Project Neuroinformatics Platform.
Axonal projections from the forelimb representation of the rat primary somatosensory cortex (case R603) (v1)	Images	brain section image series	https://doi.org/10.25493/G6VP-0A	Zakiewicz, I., Van Dongen, Y., Leergaard, T. B., & Bjaalie, J. G. (2019). Axonal projections from the forelimb representation of the rat primary somatosensory cortex (case R603) [Data set]. Human Brain Project Neuroinformatics Platform.
Axonal projections from the forelimb representation of the rat primary somatosensory cortex (case R605) (v1)	Images	brain section image series	https://doi.org/10.25493/ZF26-DZK	Zakiewicz, I., Van Dongen, Y., Leergaard, T. B., & Bjaalie, J. G. (2019). Axonal projections from the forelimb representation of the rat primary somatosensory cortex (case R605) [Data set]. Human Brain Project Neuroinformatics Platform.
Brain-wide distribution of glutamate type 1 transporter protein (GLT1) (v1)	Images	brain section image series	https://doi.org/10.25493/Y147-2CE	Holmseth, S., Scott, H., Real, K., Lehre, K., Leergaard, T. B., Bjaalie, J. G., & Danbolt, N. (2018). Brain-wide distribution of glutamate type 1 transporter protein (GLT1) [Data set]. Human Brain Project Neuroinformatics Platform.
Brain-wide distribution of vesicular glutamate transporter type 3 (VGLUT3) (v1)	Images	brain section image series	https://doi.org/10.25493/GP15-1MS	Stensrud, M., Chaudhry, F., Leergaard, T. B., Bjaalie, J. G., & Gundersen, V. (2018). Brain-wide distribution of vesicular glutamate transporter type 3 (VGLUT3) [Data set]. Human Brain Project Neuroinformatics Platform.
Comparability of basal ganglia delineations across different rat brain atlases (v1)	Semantic	anatomical descriptions and term without reference to atlas	https://doi.org/10.25493/D2M9-BSK	Bjerke, I. E., Puchades, M., Bjaalie, J. G., & Leergaard, T. B. (2019). Comparability of basal ganglia delineations across different rat brain atlases [Data set]. Human Brain Project Neuroinformatics Platform.
Contrast reference images for the Timm-Haug73 modification of Timm's sulphide silver method (v1)	Images	brain section image series	https://doi.org/10.25493/4K9X-FJW	Blixhavn, C. H., Haug, F.-M. S., Kleven, H., Puchades, M. A., Bjaalie, J. G., & Leergaard, T. B. (2022). Contrast reference images for the Timm-Haug73 modification of Timm's sulphide silver method (v1) [Data set]. EBRAINS.
Coronal section images series showing neuronal nuclei, calbindin and parvalbumin in the rat hippocampal region (v1)	Images	brain section image series	https://doi.org/10.25493/AMW1-Z16	Boccara, C., Kjonigsen, L., Hammer, I., Bjaalie, J. G., Leergaard, T. B., & Witter, M. P. (2019). Coronal section images series showing neuronal nuclei, calbindin and parvalbumin in the rat hippocampal region [Data set]. Human Brain Project Neuroinformatics Platform.
Density measurements of different receptors for Area Oc1B [rat] (v1)	Semantic	term without reference to atlas	https://doi.org/10.25493/1DB6-YXW	Palomero-Gallagher, N., & Zilles, K. (2020). Density measurements of different receptors for Area Oc1B [rat, v1.0] [Data set]. EBRAINS.
Density measurements of different receptors for Area Oc1M [rat] (v1)	Semantic	term without reference to atlas	https://doi.org/10.25493/2AYK-4JG	Palomero-Gallagher, N., & Zilles, K. (2020). Density measurements of different receptors for Area Oc1M [rat, v1.0] [Data set]. EBRAINS.
Density measurements of different receptors for Area Oc2L [rat] (v1)	Semantic	term without reference to atlas	https://doi.org/10.25493/Z4RW-7DN	Palomero-Gallagher, N., & Zilles, K. (2020). Density measurements of different receptors for Area Oc2L [rat, v1.0] [Data set]. EBRAINS.
Density measurements of different receptors for Area Oc2M [rat] (v1)	Semantic	term without reference to atlas	https://doi.org/10.25493/FDHF-AWY	Palomero-Gallagher, N., & Zilles, K. (2021). Density measurements of different receptors for Area Oc2M [rat, v1.0] [Data set]. EBRAINS.
Density measurements of different receptors for CA, stratum cellulare (v2)	Semantic	term without reference to atlas	https://doi.org/10.25493/P4DW-4RN	Palomero-Gallagher, N., & Zilles, K. (2020). Density measurements of different receptors for CA, stratum cellulare (Hippocampus) [rat, v2.0] [Data set]. EBRAINS. https://doi.org/10.25493/P4DW-4RN
Density measurements of different receptors for CA, stratum moleculare (Hippocampus) [rat] (v2)	Semantic	term without reference to atlas	https://doi.org/10.25493/CKYK-2VE	Palomero-Gallagher, N., & Zilles, K. (2020). Density measurements of different receptors for CA, stratum moleculare (Hippocampus) [rat, v2.0] [Data set]. EBRAINS. https://doi.org/10.25493/CKYK-2VE
Density measurements of different receptors for CA1 (Hippocampus) [rat] (v2)	Semantic	term without reference to atlas	https://doi.org/10.25493/YMPG-3AF	Palomero-Gallagher, N., & Zilles, K. (2020). Density measurements of different receptors for CA1 (Hippocampus) [rat, v2.0] [Data set]. EBRAINS. https://doi.org/10.25493/YMPG-3AF
Density measurements of different receptors for CA2 (Hippocampus) [rat] (v2)	Semantic	term without reference to atlas	https://doi.org/10.25493/7XN4-CZQ	Palomero-Gallagher, N., & Zilles, K. (2020). Density measurements of different receptors for CA2 (Hippocampus) [rat, v2.0] [Data set]. EBRAINS. https://doi.org/10.25493/7XN4-CZQ
Density measurements of different receptors for CA3 (Hippocampus) [rat] (v2)	Semantic	term without reference to atlas	https://doi.org/10.25493/X0NS-FP7	Palomero-Gallagher, N., & Zilles, K. (2020). Density measurements of different receptors for CA3 (Hippocampus) [rat, v2.0] [Data set]. EBRAINS. https://doi.org/10.25493/X0NS-FP7
Density measurements of different receptors for DG (Hippocampus) [rat] (v2)	Semantic	term without reference to atlas	https://doi.org/10.25493/YETC-BN2	Palomero-Gallagher, N., & Zilles, K. (2020). Density measurements of different receptors for DG (Hippocampus) [rat, v2.0] [Data set]. EBRAINS. https://doi.org/10.25493/YETC-BN2
Detailed dynamical laminar organisation in different cortical areas (in rats in vivo) (v1)	Semantic	term without reference to atlas	https://doi.org/10.25493/WB5J-R87	Sanchez-Vives, M. (2020). Detailed dynamical laminar organisation in different cortical areas (in rats in vivo) [Data set]. Human Brain Project Neuroinformatics Platform.
Disconnected hemispheres and brain areas (v1)	Images	brain section image series	https://doi.org/10.25493/QZVT-MYM	Arena, A., Thon, S., & Storm, J. (2020). Disconnected hemispheres and brain areas [Data set]. EBRAINS.
Distribution of parvalbumin-positive interneurons in the normal adult rat brain (v1)	Images	brain section image series	https://doi.org/10.25493/8KCQ-3C7	Laja, A., Bjerke, I. E., Leergaard, T. B., & Witter, M. P. (2020). Distribution of parvalbumin-positive interneurons in the normal adult rat brain [Data set]. EBRAINS.
Dose-dependent effects of ketamine on spontaneous and evoked EEG activity in rats (v1)	POIs	stereotaxic coordinates	https://doi.org/10.25493/E9EF-6SB	Arena, A., Thon, S., & Storm, J. (2021). Dose-dependent effects of ketamine on spontaneous and evoked EEG activity in rats [Data set]. EBRAINS.
Electrophysiological data of cortical layer 6 neurons and synaptically coupled neuronal pairs (v1)	Semantic	term without reference to atlas	https://doi.org/10.25493/93YQ-6QM	Feldmeyer, D., Qi, G., & Yang, D. (2020). Electrophysiological data of cortical layer 6 neurons and synaptically coupled neuronal pairs [Data set]. EBRAINS.
Extracellular unit recordings from CA1/CA3 pyramidal cells in rats exploring an open arena with object landmarks (v1)	Semantic	term without reference to atlas	https://doi.org/10.25493/Q0FG-1X8	Nagelhus, A., Andersson, S., Gonzalo Cogno, S., Moser, E., & Moser, M.-B. (2023). Extracellular unit recordings from CA1/CA3 pyramidal cells in rats exploring an open arena with object landmarks (v1) [Data set]. EBRAINS.
Functional limits of CMOS electrophysiology probes. Are we there yet? (v1)	Images	illustrations	https://doi.org/10.25493/1YN8-1J4	Dimitriadis, G., Neto, J. P., Aarts, A., Alexandru, A., Ballini, M., Battaglia, F., Calcaterra, L., Chen, S., David, F., Fiáth, R., Frazão, J., Geerts, J. P., Gentet, L. J., Van Helleputte, N., Holzhammer, T., Van Hoof, C., Horváth, D., Lopes, G., Lopez, C. M., … Kampff, A. R. (2021). Functional limits of CMOS electrophysiology probes. Are we there yet? [Data set]. EBRAINS.
Graphical representation of rat cortical vasculature reconstructed from high resolution 3D SRXTM data. (v1)	Semantic	term without reference to atlas	https://doi.org/10.25493/K243-13K	Schneider, M., Hirsch, S., Weber, B., Székely, G., & Menze, B. (2018). Graphical representation of rat cortical vasculature reconstructed from high resolution 3D SRXTM data. [Data set]. Human Brain Project Neuroinformatics Platform.
Hippocampal place cell recordings in a Four-Room navigation task (v1)	Images	brain section image	https://doi.org/10.25493/7NJQ-ANH	Duvelle, E., Grieves, R., Liu, A., Jedidi-Ayoub, S., Holeniewska, J., Harris, A., Nyberg, N., Donnarumma, F., Lefort, J. M., Jeffery, K., Summerfield, C., Pezzulo, G., & Spiers, H. (2020). Hippocampal place cell recordings in a Four-Room navigation task [Data set]. EBRAINS.
Immunofluorescence data of cortical layer 6 neurons (v1)	Semantic	term without reference to atlas	https://doi.org/10.25493/A4RG-CJN	Feldmeyer, D., Qi, G., & Yang, D. (2020). Immunofluorescence data of cortical layer 6 neurons [Data set]. EBRAINS.
In vitro binding characterization of [³H] LY2119620 for the muscarinic cholinergic receptor type 2 (v1)	Semantic	term without reference to atlas	https://doi.org/10.25493/J0FD-1M9	Palomero-Gallagher, N. (2020). In vitro binding characterization of [³H] LY2119620 for the muscarinic cholinergic receptor type 2 [Data set]. EBRAINS.
Large scale multi-channel EEG in rats (v1)	POIs	stereotaxic coordinates	https://doi.org/10.25493/4SPM-V00	Arena, A., & Storm, J. (2018). Large scale multi-channel EEG in rats [Data set]. Human Brain Project Neuroinformatics Platform.
Location of pontocerebellar neurons projecting to tactile regions in the rat cerebellar hemispheres (v1)	POIs	3D atlas coordinates	https://doi.org/10.25493/14KH-3EE	Leergaard, T. B., Lillehaug, S., De Schutter, E., Bower, J. M., & Bjaalie, J. G. (2022). Location of pontocerebellar neurons projecting to tactile regions in the rat cerebellar hemispheres (v1) [Data set]. EBRAINS.
Loose-cell attached patch-clamp recordings from cerebellar granule cells (v1)	Semantic	term without reference to atlas	https://doi.org/10.25493/6R48-E3V	Tognolina, M., & D'Angelo, E. (2018). Loose-cell attached patch-clamp recordings from cerebellar granule cells [Data set]. Human Brain Project Neuroinformatics Platform.
Mechanistic analysis of ERP in rodents (v1)	POIs	stereotaxic coordinates	https://doi.org/10.25493/5ZJY-PHB	Arena, A., Thon, S., & Storm, J. (2019). Mechanistic analysis of ERP in rodents [Data set]. Human Brain Project Neuroinformatics Platform.
Microscopic resolution diffusion magnetic resonance images of a normal adult Sprague Dawley rat brain (v1.01)	Images	image volume	https://doi.org/10.25493/DTSG-ZBS	Papp, E. A., Leergaard, T. B., Calabrese, E., Johnson, G. A., & Bjaalie, J. G. (2019). Microscopic resolution diffusion magnetic resonance images of a normal adult Sprague Dawley rat brain [Data set]. Human Brain Project Neuroinformatics Platform.
MiniVess: A dataset of rodent cerebrovasculature from in vivo multiphoton fluorescence microscopy imaging (v1)	Images	image volume	https://doi.org/10.25493/HPBE-YHK	Poon, C., Teikari, P., Rachmadi, M. F., Skibbe, H., & Hynynen, K. (2022). MiniVess: A dataset of rodent cerebrovasculature from in vivo multiphoton fluorescence microscopy imaging (v1) [Data set]. EBRAINS.
Modulation of hippocampal GABAergic currents by anti-gephyrin intrabodies (delta2-188) (v1)	Semantic	term without reference to atlas	https://doi.org/10.25493/VHYH-AJ1	Pizzarelli, R., Pimpinella, D., Marinelli, S., & Cherubini, E. (2019). Modulation of hippocampal GABAergic currents by anti-gephyrin intrabodies (delta2-188) [Data set]. Human Brain Project Neuroinformatics Platform.
Modulation of hippocampal GABAergic currents by anti-gephyrin intrabodies (scFv-geph NLS) (v1)	Semantic	term without reference to atlas	https://doi.org/10.25493/7CHV-1JR	Pizzarelli, R., Pimpinella, D., Marinelli, S., & Cherubini, E. (2019). Modulation of hippocampal GABAergic currents by anti-gephyrin intrabodies (scFv-geph NLS) [Data set]. Human Brain Project Neuroinformatics Platform.
Morphological data of cortical layer 6 neurons and synaptically coupled neuronal pairs (v1)	Semantic	term without reference to atlas	https://doi.org/10.25493/YMV3-45H	Feldmeyer, D., Qi, G., & Yang, D. (2020). Morphological data of cortical layer 6 neurons and synaptically coupled neuronal pairs [Data set]. EBRAINS.
Morphological reconstructions of rodent striatal projection neurons (v1)	Semantic	term without reference to atlas	https://doi.org/10.25493/YP8N-HD2	Kozlov, A. K. (2019). Morphological reconstructions of rodent striatal projection neurons [Data set]. Human Brain Project Neuroinformatics Platform.
Morphological reconstructions of the striatal fast-spiking cells (v1)	Semantic	term without reference to atlas	https://doi.org/10.25493/3FNQ-5KG	Kozlov, A. K. (2019). Morphological reconstructions of the striatal fast-spiking cells [Data set]. Human Brain Project Neuroinformatics Platform.
Multi-area recordings from visual and somatosensory cortices, perirhinal cortex and hippocampal CA1 (v1)	Semantic	term without reference to atlas	https://doi.org/10.25493/1PEP-K9F	Bos, J., Vinck, M., Van Mourik-Donga, L., Jackson, J., Witter, M. P., & Pennartz, C. (2019). Multi-area recordings from visual and somatosensory cortices, perirhinal cortex and hippocampal CA1 [Data set]. Human Brain Project Neuroinformatics Platform.
Multiplane microscopic atlas of rat brain zincergic terminal fields and metal-containing glia stained with Timm’s sulphide silver method (v1)	Images	brain section image series	https://doi.org/10.25493/T686-7BX	Blixhavn, C. H., Haug, F.-M. S., Kleven, H., Puchades, M. A., Bjaalie, J. G., & Leergaard, T. B. (2022). Multiplane microscopic atlas of rat brain zincergic terminal fields and metal-containing glia stained with Timm’s sulphide silver method (v1) [Data set]. EBRAINS.
Paxinos & Watson’s “The Rat Brain in Stereotaxic Coordinates” (1st edition) spatially registered to the Waxholm Space atlas of the rat brain (v1)	Images	atlas plates	https://doi.org/10.25493/YRKH-626	Bjerke, I. E., Schlegel, U., Puchades, M., Bjaalie, J. G., & Leergaard, T. B. (2019). Paxinos & Watson’s “The Rat Brain in Stereotaxic Coordinates” (1st edition) spatially registered to the Waxholm Space atlas of the rat brain [Data set]. Human Brain Project Neuroinformatics Platform.
Paxinos & Watson’s “The Rat Brain in Stereotaxic Coordinates” (3rd edition) spatially registered to the Waxholm Space atlas of the rat brain (v1)	Images	atlas plates	https://doi.org/10.25493/KNB2-GMN	Bjerke, I. E., Schlegel, U., Puchades, M., Bjaalie, J. G., & Leergaard, T. B. (2019). Paxinos & Watson’s “The Rat Brain in Stereotaxic Coordinates” (3rd edition) spatially registered to the Waxholm Space atlas of the rat brain [Data set]. Human Brain Project Neuroinformatics Platform.
Paxinos & Watson’s “The Rat Brain in Stereotaxic Coordinates” (4th edition) spatially registered to the Waxholm Space atlas of the rat brain (v1)	Images	atlas plates	https://doi.org/10.25493/W3R1-R4A	Bjerke, I. E., Schlegel, U., Puchades, M., Bjaalie, J. G., & Leergaard, T. B. (2019). Paxinos & Watson’s “The Rat Brain in Stereotaxic Coordinates” (4th edition) spatially registered to the Waxholm Space atlas of the rat brain [Data set]. Human Brain Project Neuroinformatics Platform.
Paxinos & Watson’s “The Rat Brain in Stereotaxic Coordinates” (5th edition) spatially registered to the Waxholm Space atlas of the rat brain (v1)	Images	atlas plates	https://doi.org/10.25493/KQ5K-S0D	Bjerke, I. E., Schlegel, U., Puchades, M., Bjaalie, J. G., & Leergaard, T. B. (2019). Paxinos & Watson’s “The Rat Brain in Stereotaxic Coordinates” (5th edition) spatially registered to the Waxholm Space atlas of the rat brain [Data set]. Human Brain Project Neuroinformatics Platform.
Paxinos & Watson’s “The Rat Brain in Stereotaxic Coordinates” (6th edition) spatially registered to the Waxholm Space atlas of the rat brain (v1)	Images	atlas plates	https://doi.org/10.25493/XQ8J-TNE	Bjerke, I. E., Schlegel, U., Puchades, M., Bjaalie, J. G., & Leergaard, T. B. (2019). Paxinos & Watson’s “The Rat Brain in Stereotaxic Coordinates” (6th edition) spatially registered to the Waxholm Space atlas of the rat brain [Data set]. Human Brain Project Neuroinformatics Platform.
Paxinos & Watson’s “The Rat Brain in Stereotaxic Coordinates” (7th edition) spatially registered to the Waxholm Space atlas of the rat brain (v1)	Images	atlas plates	https://doi.org/10.25493/APWV-37H	Bjerke, I. E., Schlegel, U., Puchades, M., Bjaalie, J. G., & Leergaard, T. B. (2019). Paxinos & Watson’s “The Rat Brain in Stereotaxic Coordinates” (7th edition) spatially registered to the Waxholm Space atlas of the rat brain [Data set]. Human Brain Project Neuroinformatics Platform.
Paxinos and colleagues' “MRI/DTI Atlas of the Rat Brain” (1st edition) spatially registered to the Waxholm Space atlas of the rat brain (v1)	Images	atlas plates	https://doi.org/10.25493/9BHD-WDP	Bjerke, I. E., Schlegel, U., Puchades, M., Bjaalie, J. G., & Leergaard, T. B. (2019). Paxinos and colleagues' “MRI/DTI Atlas of the Rat Brain” (1st edition) spatially registered to the Waxholm Space atlas of the rat brain [Data set]. Human Brain Project Neuroinformatics Platform.
PCI-like measure in rodents (v1)	POIs	stereotaxic coordinates	https://doi.org/10.25493/S0DM-BK5	Arena, A., Thon, S., & Storm, J. (2019). PCI-like measure in rodents [Data set]. Human Brain Project Neuroinformatics Platform.
Recordings of cerebellar neuronal firing induced by currents steps (v1)	Semantic	term without reference to atlas	https://doi.org/10.25493/4AF6-WSD	Prestori, F., Soda, T., Locatelli, F., Tognolina, M., & D'Angelo, E. (2018). Recordings of cerebellar neuronal firing induced by currents steps [Data set]. Human Brain Project Neuroinformatics Platform.
Recordings of excitatory postsynaptic currents from cerebellar neurons (v1)	Semantic	term without reference to atlas	https://doi.org/10.25493/F2VK-MB4	Locatelli, F., & Prestori, F. (2018). Recordings of excitatory postsynaptic currents from cerebellar neurons [Data set]. Human Brain Project Neuroinformatics Platform.
Recordings of excitatory postsynaptic potentials from cerebellar neurons (v1)	Semantic	term without reference to atlas	https://doi.org/10.25493/G07Q-K87	Locatelli, F., Prestori, F., Tognolina, M., & D'Angelo, E. (2018). Recordings of excitatory postsynaptic potentials from cerebellar neurons [Data set]. Human Brain Project Neuroinformatics Platform.
Recordings of passive cellular parameters of cerebellar neurons (v1)	Semantic	term without reference to atlas	https://doi.org/10.25493/MVHQ-4YA	Prestori, F., Soda, T., Locatelli, F., Tognolina, M., & D'Angelo, E. (2018). Recordings of passive cellular parameters of cerebellar neurons [Data set]. Human Brain Project Neuroinformatics Platform.
Regional and laminar distribution of dopamine receptors and uptake sites in the rat brain (v1)	Images	brain section image series	https://doi.org/10.25493/91QD-8NC	Zhao, L., Zilles, K., & Palomero-Gallagher, N. (2021). Regional and laminar distribution of dopamine receptors and uptake sites in the rat brain [Data set]. EBRAINS.
Regional and laminar distribution of receptors for acetylcholine in the rat brain (v1)	Images	brain section image series	https://doi.org/10.25493/TFFW-T6C	Zhao, L., Zilles, K., & Palomero-Gallagher, N. (2021). Regional and laminar distribution of receptors for acetylcholine in the rat brain [Data set]. EBRAINS.
Regional and laminar distribution of receptors for adenosine in the rat brain (v1)	Images	brain section image series	https://doi.org/10.25493/FRPH-KDH	Zhao, L., Zilles, K., & Palomero-Gallagher, N. (2021). Regional and laminar distribution of receptors for adenosine in the rat brain [Data set]. EBRAINS.
Regional and laminar distribution of receptors for GABA in the rat brain (v1)	Images	brain section image series	https://doi.org/10.25493/XHN8-M8Y	Zhao, L., Zilles, K., & Palomero-Gallagher, N. (2021). Regional and laminar distribution of receptors for GABA in the rat brain [Data set]. EBRAINS.
Regional and laminar distribution of receptors for glutamate in the rat brain (v1)	Images	brain section image series	https://doi.org/10.25493/YWVT-90C	Zhao, L., Zilles, K., & Palomero-Gallagher, N. (2021). Regional and laminar distribution of receptors for glutamate in the rat brain [Data set]. EBRAINS.
Regional and laminar distribution of receptors for norepinephrine in the rat brain (v1)	Images	brain section image series	https://doi.org/10.25493/EWKV-ENA	Zhao, L., Zilles, K., & Palomero-Gallagher, N. (2021). Regional and laminar distribution of receptors for norepinephrine in the rat brain [Data set]. EBRAINS.
Regional and laminar distribution of receptors for serotonin in the rat brain (v1)	Images	brain section image series	https://doi.org/10.25493/J6TE-QWD	Zhao, L., Zilles, K., & Palomero-Gallagher, N. (2021). Regional and laminar distribution of receptors for serotonin in the rat brain [Data set]. EBRAINS.
Regional and laminar distribution of silver stained cell bodies in the rat brain (v1)	Images	brain section image series	https://doi.org/10.25493/DCES-915	Zhao, L., Zilles, K., & Palomero-Gallagher, N. (2021). Regional and laminar distribution of silver stained cell bodies in the rat brain [Data set]. EBRAINS.
Resolving nerve fiber crossings at micrometer resolution in rat, vervet monkey, and human brain samples (v1.0)	Images	image volume	https://doi.org/10.25493/XA4S-XXZ	Menzel, M., Reuter, J. A., Gräßel, D., Huwer, M., Schlömer, P., Amunts, K., & Axer, M. (2020). Resolving nerve fiber crossings at micrometer resolution in rat, vervet monkey, and human brain samples [Data set]. EBRAINS.
Sagittal and horizontal section images showing neuronal nuclei, calbindin and parvalbumin staining in the rat hippocampal region (v1)	Images	brain section image series	https://doi.org/10.25493/JQ8F-TNF	Boccara, C., Kjonigsen, L., Hammer, I., Bjaalie, J. G., Leergaard, T. B., & Witter, M. P. (2019). Sagittal and horizontal section images showing neuronal nuclei, calbindin and parvalbumin staining in the rat hippocampal region [Data set]. Human Brain Project Neuroinformatics Platform.
Sensory, perirhinal and hippocampal tetrode recordings during visual, tactile and visuotactile discrimination task in the freely moving rat (v1)	Images	brain section image and position relative to anatomical landmark	https://doi.org/10.25493/AM91-2D	Fiorilli, J., Ruikes, T., Huis In 'T Veld, Gerjan, & Pennartz, C. M. A. (2022). Sensory, perirhinal and hippocampal tetrode recordings during visual, tactile and visuotactile discrimination task in the freely moving rat (v1) [Data set]. EBRAINS.
Spatial distribution of pontine neurons projecting to crus IIa of the cerebellar cortex (v1)	POIs	3D atlas coordinates	https://doi.org/10.25493/24VD-64K	Brevik, A., Leergaard, T. B., Svanevik, M., & Bjaalie, J. G. (2020). Spatial distribution of pontine neurons projecting to crus IIa of the cerebellar cortex [Data set]. EBRAINS.
Swanson's “Brain Maps: Structure of the Rat Brain” (1st edition) spatially registered to the Waxholm Space atlas of the rat brain (v1)	Images	atlas plates	https://doi.org/10.25493/ZB03-H5G	Bjerke, I. E., Schlegel, U., Puchades, M., Bjaalie, J. G., & Leergaard, T. B. (2019). Swanson's “Brain Maps: Structure of the Rat Brain” (1st edition) spatially registered to the Waxholm Space atlas of the rat brain [Data set]. Human Brain Project Neuroinformatics Platform.
Swanson's “Brain Maps: Structure of the Rat Brain” (2nd edition) spatially registered to the Waxholm Space atlas of the rat brain (v1)	Images	atlas plates	https://doi.org/10.25493/EEQA-9RM	Bjerke, I. E., Schlegel, U., Puchades, M., Bjaalie, J. G., & Leergaard, T. B. (2019). Swanson's “Brain Maps: Structure of the Rat Brain” (2nd edition) spatially registered to the Waxholm Space atlas of the rat brain [Data set]. Human Brain Project Neuroinformatics Platform.
Swanson's “Brain Maps: Structure of the Rat Brain” (3rd edition) spatially registered to the Waxholm Space atlas of the rat brain (v1)	Images	atlas plates	https://doi.org/10.25493/ZFXB-23F	Bjerke, I. E., Schlegel, U., Puchades, M., Bjaalie, J. G., & Leergaard, T. B. (2019). Swanson's “Brain Maps: Structure of the Rat Brain” (3rd edition) spatially registered to the Waxholm Space atlas of the rat brain [Data set]. Human Brain Project Neuroinformatics Platform.
Swanson's “Brain Maps: Structure of the Rat Brain” (4th edition) spatially registered to the Waxholm Space atlas of the rat brain (v1)	Images	atlas plates	https://doi.org/10.25493/486N-966	Bjerke, I. E., Schlegel, U., Puchades, M., Bjaalie, J. G., & Leergaard, T. B. (2019). Swanson's “Brain Maps: Structure of the Rat Brain” (4th edition) spatially registered to the Waxholm Space atlas of the rat brain [Data set]. Human Brain Project Neuroinformatics Platform.
Test of consciousness metrics in rodents (v1)	POIs	stereotaxic coordinates	https://doi.org/10.25493/8CQN-Y8S	Arena, A., S. Nilsen., A., Thon, S., & Storm, J. (2020). Test of consciousness metrics in rodents [Data set]. EBRAINS.
Three-dimensional somatotopic organization of corticopontine projections from whisker representations in the rat primary somatosensory (barrel) cortex (v2)	POIs	3D atlas coordinates	https://doi.org/10.25493/CBHR-MGY	Leergaard, T. B., Alloway, K. D., Mutic, J. J., & Bjaalie, J. G. (2022). Three-dimensional somatotopic organization of corticopontine projections from whisker representations in the rat primary somatosensory (barrel) cortex (v2) [Data set]. EBRAINS. https://doi.org/10.25493/CBHR-MGY
Three-dimensional somatotopic organization of rat pontine projections from major body representations of the primary somatosensory cortex (v2)	POIs	3D atlas coordinates	https://doi.org/10.25493/HDZN-Y3A	Leergaard, T. B., Lyngstad, K., Thompson, J. H., Taeymans, S., Vos, B. P., De Schutter, E., Bower, J. M., & Bjaalie, J. G. (2022). Three-dimensional somatotopic organization of rat pontine projections from major body representations of the primary somatosensory cortex (v2) [Data set]. EBRAINS. https://doi.org/10.25493/HDZN-Y3A
Three-dimensional topography of corticopontine projections from the rat sensorimotor cortex (S1, S2, M1) (v2)	POIs	3D atlas coordinates	https://doi.org/10.25493/8EHY-BFN	Leergaard, T. B., Alloway, K. D., Pham, T. A. T., Bolstad, I., Hoffer, Z. S., Petters, C., & Bjaalie, J. G. (2022). Three-dimensional topography of corticopontine projections from the rat sensorimotor cortex (S1, S2, M1) (v2) [Data set]. EBRAINS. https://doi.org/10.25493/8EHY-BFN
Topography of pontocerebellar neurons projecting to posterior lobe of the rat cerebellum (v1)	POIs	3D atlas coordinates	https://doi.org/10.25493/J64X-VR6	Odeh, F., Ackerley, R., Bjaalie, J. G., & Apps, R. (2020). Topography of pontocerebellar neurons projecting to posterior lobe of the rat cerebellum [Data set]. EBRAINS.
Topography of the complete corticopontine projection	POIs	3D atlas coordinates	https://doi.org/10.25493/2QDM-EX3	Leergaard, T. B., & Bjaalie, J. G. (2022). Topography of the complete corticopontine projection (v2) [Data set]. EBRAINS. https://doi.org/10.25493/2QDM-EX3
Transitions between different naturally and artificially-induced brain states in in vivo rats (v1)	POIs	stereotaxic coordinates	https://doi.org/10.25493/MH37-1X8	Torao-Angosto, M., & Sanchez-Vives, M. (2021). Transitions between different naturally and artificially-induced brain states in in vivo rats [Data set]. EBRAINS.
Two-photon fluorescence microscopy and calcium imaging of cerebellar slices (v1)	Semantic	term without reference to atlas	https://doi.org/10.25493/XMPH-MTS	Tognolina, M. (2020). Two-photon fluorescence microscopy and calcium imaging of cerebellar slices [Data set]. EBRAINS.
Waxholm Space atlas of the Sprague Dawley rat brain delineations (v4)	Images	image volume, atlas plates and brain section image series	https://doi.org/10.25493/2VXD-JYD	1. Papp EA, Leergaard TB, Calabrese E, Johnson GA, Bjaalie JG (2014) Waxholm Space atlas of the Sprague Dawley rat brain. NeuroImage 97, 374-386. DOI: 10.1016/j.neuroimage.2014.04.001; 2. Heidi Kleven, Ingvild Bjerke, Francisco Clascá et al. Waxholm Space atlas of the rat brain: A 3D atlas supporting data analysis and integration, 07 February 2023, PREPRINT (Version 1) available at Research Squar…
Whole cell patch-clamp recordings of cerebellar granule cells (v1)	Semantic	term without reference to atlas	https://doi.org/10.25493/CHJG-7QC	Tognolina, M. (2020). Whole cell patch-clamp recordings of cerebellar granule cells [Data set]. EBRAINS.
Wistar rat brain fibre orientation model (v1)	Images	image volume	https://doi.org/10.25493/F9RX-65U	Schubert, N., Axer, M., Schober, M., Huynh, A., Huysegoms, M., Palomero-Gallagher, N., Bjaalie, J. G., Leergaard, T. B., Kirlangic, M. E., Amunts, K., & Zilles, K. (2019). Wistar rat brain fibre orientation model [Data set]. Human Brain Project Neuroinformatics Platform.
Wistar rat hippocampus CA1 pyramidal cell morphologies – Extension with additional reconstructions (v1)	Semantic	term without reference to atlas	https://doi.org/10.25493/K47E-EQE	Romani, A., Shi, Y., Pezzoli, M., & Hagens, O. (2020). Wistar rat hippocampus CA1 pyramidal cell morphologies – Extension with additional reconstructions [Data set]. EBRAINS.
Wistar rat hippocampus CA1 pyramidal cell morphologies (v1)	Semantic	term without reference to atlas	https://doi.org/10.5281/zenodo.57082	Markram, H., Hagens, O., & Pezzoli, M. (2016). Wistar Rat Hippocampus Ca1 Pyramidal Cell Morphologies [Data set]. Zenodo.
	Images: 46
	POIs: 14
	Semantic: 34
