# Supplementary material for: The Locare workflow: representing neuroscience data locations as geometric objects in 3D brain atlases
Source: Front Neuroinform. 2024 Feb 9;18:1284107. doi: 10.3389/fninf.2024.1284107 (PMC10884250; doi:10.3389/fninf.2024.1284107)
Supplement: Supplementary file 2 [file Table_2.XLSX]

## Sheet: Sheet1
Figure reference	Derived dataset reference	Experimental approach	Species	Source dataset reference	Location documentation	Registration method	Geometric object	LocareJSON reference
Figure 2A	https://doi.org/10.25493/R8E4-YKU	Tract tracing	Rat	Kondo et al., 2022, https://doi.org/10.25493/2MX9-3XF	Microscopic brain section images registered to the WHS rat brain atlas v4 usign QuickNII and VisuAlign (TIFF images and QuickNII JSON files)	Extraction of WHS rat brain coordinates for POIs (injection sites) and measurement of the injection site core and shell radius, and conversion of atlas registration files (QuickNII JSON file) to locarePolygon schemas using scripts (https://github.com/Neural-Systems-at-UIO/LocareJSON/tree/main/scripts/quicknii_to_locarePolygons)	Spheres (representing injection site locations) and polygons (representing section image locations)	https://github.com/Neural-Systems-at-UIO/LocareJSON/tree/v1.1.1/examples/UseCaseA_TractTracing
Figure 2B	https://doi.org/10.25493/QFFN-H67	Histochemistry	Rat	Blixhavn et al., 2022, https://doi.org/10.25493/T686-7BX	Microscopic brain section images registered to the WHS rat brain atlas v3 using QuickNII and VisuAlign (TIFF images and QuickNII JSON files)	Conversion of atlas registration file (QuickNII JSON file) to locarePolygon schema using scripts (https://github.com/Neural-Systems-at-UIO/LocareJSON/tree/main/scripts/quicknii_to_locarePolygons)	Polygons	https://github.com/Neural-Systems-at-UIO/LocareJSON/tree/v1.1.1/examples/UseCaseB_Histochemistry
Figure 2C	https://doi.org/10.25493/CBTH-1G9	Morphology	Rat	Feldmeyer et al., 2020, https://doi.org/10.25493/YMV3-45H	Text defining the location of the study and images	Translation of term using WHS rat brain atlas terminology	Atlas mesh	https://github.com/Neural-Systems-at-UIO/LocareJSON/tree/v1.1.1/examples/UseCaseC_Morphology
Figure 2D	https://doi.org/10.25493/AK1G-WQQ	Electrocorticography	Rat	Arena and Storm, 2018, https://doi.org/10.25493/4SPM-V00; Arena et al., 2019a, https://doi.org/10.25493/5ZJY-PHB; Arena et al., 2019b, https://doi.org/10.25493/S0DM-BK5; Arena et al., 2020, https://doi.org/10.25493/8CQN-Y8S; Arena et al., 2021, https://doi.org/10.25493/E9EF-6SB	Stereotaxic coordinates (Paxinos & Watson, 2007) and text description stating the radius of the electrodes	Conversion of stereotaxic coordinates to WHS rat brain coordinates	Spheres	https://github.com/Neural-Systems-at-UIO/LocareJSON/tree/v1.1.1/examples/UseCaseD_Electrocorticography
Figure 2E	https://doi.org/10.25493/T5VW-SRJ	Electrophysiology	Rat	Fiorilli et al., 2022, https://doi.org/10.25493/AM91-2D	Annotated microscopy brain section images showing tetrode tracks (PNG; not shared in original dataset) and text describing radius of tetrodes	Extraction of WHS rat brain coordinates for POIs (tetrode tracks) and interpolation of the points to achieve a straight line	Cylinders	https://github.com/Neural-Systems-at-UIO/LocareJSON/tree/v1.1.1/examples/UseCaseE_Electrophysiology
Figure 2F	https://doi.org/10.25493/Q52E-ESE	Immunohistochemistry	Mouse	Bjerke et al., 2020, https://doi.org/10.25493/BT8X-FN9	Coordinates representing extracted cell somas, derived from QUINT analysis of microscopic brain section images registered to the Allen CCF v2 (JSON file)	Extraction of the centroid coordinate for each group of coordinates representing a cell using Nutil, and a conversion of the combined Nutil JSON file (81266 quantifier_IEB_centroids_3D_combined) to locarePoint schema using scripts (https://github.com/Neural-Systems-at-UIO/LocareJSON/tree/main/scripts/centroids_to_locarePoints)	Points	https://github.com/Neural-Systems-at-UIO/LocareJSON/tree/v1.1.1/examples/UseCaseF_Immunohistochemistry
Figure 2G	https://doi.org/10.25493/KGCK-773	Morphology	Mouse	García-Amado et al., 2020, https://doi.org/10.25493/AWS5-MZG	Microscopic brain section images or 2D custom-made atlas delineations with drawings of cell soma position (TIFF), or semantic descriptiins (file names indicating brain region)	Image registration to the Allen CCF v3 (2017) using QuickNII and extraction of coordinates for POI (cell soma), or semantic translation of region term to Allen CCF	Points (representing soma location) or atlas mesh (representing neuron locations)	https://github.com/Neural-Systems-at-UIO/LocareJSON/tree/v1.1.1/examples/UseCaseG_Morphology
Figure 2H	https://doi.org/10.25493/TS1A-K28	Calcium imaging	Mouse	Conti et al., 2019, https://doi.org/10.25493/Z9J0-ZZQ	Images (TIFF) representing the field of view and information about the relative position of bregma	Translation of field of view descriptions to Allen CCF coordinates by first defining bregma in the CCF, thereafter aligning the field of view to bregma and calculating all corners using equations defined in a script (https://github.com/Neural-Systems-at-UIO/LocareJSON/blob/main/scripts/create_polyhedron.py)	Polyhedron	https://github.com/Neural-Systems-at-UIO/LocareJSON/tree/v1.1.1/examples/UseCaseH_CalciumImaging
Figure 2I	https://doi.org/10.25493/H52W-QF4	Electrophysiology	Mouse	Schnabel et al., 2020, https://doi.org/10.25493/NHHM-1S5	Textual information about the cranial window in relation to lambda	Translation of POI information into Allen CCF coordinates	Line string	https://github.com/Neural-Systems-at-UIO/LocareJSON/tree/v1.1.1/examples/UseCaseI_Electrophysiology
